# Supplementary material for: NanoMiner — Integrative Human Transcriptomics Data Resource for Nanoparticle Research
Source: PLoS One. 2013 Jul 12;8(7):e68414. doi: 10.1371/journal.pone.0068414 (PMC3709991; doi:10.1371/journal.pone.0068414)
Supplement: Table S2 — List of comparisons for which the differentially expressed gene lists are available. The table shows the information about the 85 comparisons that can be uploaded from NanoMiner, including the dataset ID, name of the comparison, number of genes in the array, information of the treated and control samples, and the cell type of the samples. (XLS) [file pone.0068414.s005.xls]

## Sheet: Sheet1
Sample set GEO ID	Comparison name in DB	Amount of differentially expressed genes	Amount of genes measured	Treatment	Control	Cell type	Timepoint	NP dose
E-GEOD-7010	coarse_particulate_matter_vs_vehicle	0	11801	coarse PM (Chapel Hill)	vehicle	primary airway epithelial cells	6h	250 µg/ml
E-GEOD-7010	fine_particulate_matter_vs_vehicle	5	11801	fine PM (Chapel Hill)	vehicle	primary airway epithelial cells	6h	250 µg/ml
E-GEOD-7010	ultrafine_particulate_matter_vs_vehicle	5	11801	ultrafine PM (Chapel Hill)	vehicle	primary airway epithelial cells	6h	250 µg/ml
E-TABM-679	carbon_black_vs_none	2017	21897	carbon black	none	A549	NA	66.5µg/cm2
E-TABM-679	multiwall_carbon_nano_tubes_vs_none	1501	21897	multiwall carbon nano tubes	none	A549	NA	133µg/cm2
E-TABM-679	silica_micro_vs_none	975	21897	silica micro	none	A549	NA	133µg/cm2
E-TABM-679	silica_nano_vs_none	843	21897	silica nano	none	A549	NA	66.5µg/cm2
E-TABM-679	silica_quartz_vs_none	527	21897	silica quartz	none	A549	NA	133µg/cm2
GSE12405	Macrophage_dendrimer_vs_control_5h_5uM	0	21031	2G-NN16 carbosilane dendrimer	control	Primary Macrophages	5h	5µM
GSE12405	Macrophage_dendriplex_vs_control_5h_5uM	0	21031	2G-NN16 carbosilane dendrimer complexed with a random siRNA	control	Primary Macrophages	5h	5µM
GSE14452	Ag2CO3_vs_control	760	7676	Ag2CO3	control	HepG2	24h	1.3 mg/L
GSE14452	Ag_NPs_vs_control	1176	7676	Ag-NP	control	HepG2	24h	1mg/L
GSE14452	nanoAg_cysteine_vs_control	927	7676	Ag-NP + cysteine	control	HepG2	24h	1mg/L Ag-NPs + 5mM N-acetyl-L-cysteine
GSE14452	PS_NPs_vs_control	578	7676	PS-NP	control	HepG2	24h	1mg/L
GSE14910	Al2O3_BSA_TNF	0	19774	Al2O3	control (BSA pretreatment)	RKO	4h	50 µg/cm2
GSE14910	carbonblack_BSA_TNF	0	19786	carbon black	control (BSA pretreatment)	RKO	4h	50 µg/cm2
GSE14910	Fe2O3_BSA_TNF	25	19833	Fe2O3	control (BSA pretreatment)	RKO	4h	10 µg/cm2
GSE14910	microZnO_BSA_TNF	340	19778	micro ZnO	control (BSA pretreatment)	RKO	4h	5 µg/cm2
GSE14910	SiO2_BSA_TNF	69	19904	SiO2	control (BSA pretreatment)	RKO	4h	50 µg/cm2
GSE14910	TiO2_BSA_TNF	197	19841	TiO2	control (BSA pretreatment)	RKO	4h	50 µg/cm2
GSE14910	ZnO_BSA_TNF	608	19798	ZnO	control (BSA pretreatment)	RKO	4h	5 µg/cm2
GSE16425	Treat02hST01_4G_vs_Treat02hCon	18	20443	TiO2(T-7)	control	HaCaT	2h	NA
GSE16425	Treat02hST21_1G_vs_Treat02hCon	20	20443	TiO2(T-20)	control	HaCaT	2h	NA
GSE16425	Treat02hST41_05G_vs_Treat02hCon	21	20443	TiO2(T-200)	control	HaCaT	2h	NA
GSE16425	Treat06hST01_4G_vs_Treat06hCon	301	20443	TiO2(T-7)	control	HaCaT	6h	NA
GSE16425	Treat06hST21_1G_vs_Treat06hCon	16	20443	TiO2(T-20)	control	HaCaT	6h	NA
GSE16425	Treat06hST41_05G_vs_Treat06hCon	24	20443	TiO2(T-200)	control	HaCaT	6h	NA
GSE16425	Treat24hST01_4G_vs_Treat24hCon	638	20443	TiO2(T-7)	control	HaCaT	24h	NA
GSE16425	Treat24hST21_1G_vs_Treat24hCon	404	20443	TiO2(T-20)	control	HaCaT	24h	NA
GSE16425	Treat24hST41_05G_vs_Treat24hCon	113	20443	TiO2(T-200)	control	HaCaT	24h	NA
GSE16727	3d_CoCl_vs_control	2435	16368	CoCl2	H2O control	HaCaT	3d	-
GSE16727	3d_WC_Co_vs_control	91	16350	WC-Co	H2O control	HaCaT	3d	33 µg/ml
GSE16727	3d_WC_vs_control	0	16365	WC	H2O control	HaCaT	3d	30 µg/ml
GSE16727	3h_CoCl_vs_control	452	16414	CoCl2	H2O control	HaCaT	3h	-
GSE16727	3h_WC_Co_vs_control	10	16405	WC-Co	H2O control	HaCaT	3h	33 µg/ml
GSE16727	3h_WC_vs_control	2	16405	WC	H2O control	HaCaT	3h	30 µg/ml
GSE20431	BMSC_FePro	0	6692	FePro	control	bone marrow stromal cell line	See Balakumaran et al.	final 50:3µg/ml
GSE20431	BMSC_gold	0	6515	Gold nanoparticle	control	bone marrow stromal cell line	See Balakumaran et al.	2.25 x 107 NP/ml
GSE20677	PBMCs_AuNP_24hr_vs_PBMCs_Control	1710	18919	AuNP EGFP oligonucleotide complex	control	PBMC	24h	10nM
GSE20677	PBMCs_AuNP_48hr_vs_PBMCs_Control	2219	18919	AuNP EGFP oligonucleotide complex	control	PBMC	48h	10nM
GSE25167	TiO2_10ug	1	21223	TiO2	control	HaCaT	4h	10ug/cm2
GSE25167	TiO2_5ug	2	21210	TiO2	control	HaCaT	4h	5ug/cm2
GSE25167	ZnCl2_100uM	43	21155	ZnCl2	control	HaCaT	4h	100 µM
GSE25167	ZnO_1ug	28	21221	ZnO	control	HaCaT	4h	1ug/cm2
GSE25167	ZnO_5ug	0	21229	ZnO	control	HaCaT	4h	5ug/cm2
GSE33278	CuOnano_25ug_vs_control	2976	21346	CuO	control	A549	24h	25µg/ml
GSE39316-HMDM	HMDM_TiO24h10_notreatment24h0	0	17029	TiO2	no treatment	HMDM	24h	10µg/ml
GSE39316-HMDM	HMDM_TiO24h1_notreatment24h0	0	17029	TiO2	no treatment	HMDM	24h	1µg/ml
GSE39316-HMDM	HMDM_TiO6h10_notreatment6h0	0	17029	TiO2	no treatment	HMDM	6h	10µg/ml
GSE39316-HMDM	HMDM_TiO6h1_notreatment6h0	0	17029	TiO2	no treatment	HMDM	6h	1µg/ml
GSE39316-HMDM	HMDM_ZnO24h10_notreatment24h0	1321	17029	ZnO	no treatment	HMDM	24h	10µg/ml
GSE39316-HMDM	HMDM_ZnO24h1_notreatment24h0	0	17029	ZnO	no treatment	HMDM	24h	1µg/ml
GSE39316-HMDM	HMDM_ZnO6h10_notreatment6h0	1049	17029	ZnO	no treatment	HMDM	6h	10µg/ml
GSE39316-HMDM	HMDM_ZnO6h1_notreatment6h0	0	17029	ZnO	no treatment	HMDM	6h	1µg/ml
GSE39316-Jurkat	Jurkat_TiO24h10_notreatment24h0	0	17029	TiO2	no treatment	Jurkat	24h	10µg/ml
GSE39316-Jurkat	Jurkat_TiO24h1_notreatment24h0	0	17029	TiO2	no treatment	Jurkat	24h	1µg/ml
GSE39316-Jurkat	Jurkat_TiO6h10_notreatment6h0	0	17029	TiO2	no treatment	Jurkat	6h	10µg/ml
GSE39316-Jurkat	Jurkat_TiO6h1_notreatment6h0	0	17029	TiO2	no treatment	Jurkat	6h	1µg/ml
GSE39316-Jurkat	Jurkat_ZnO24h10_notreatment24h0	89	17029	ZnO	no treatment	Jurkat	24h	10µg/ml
GSE39316-Jurkat	Jurkat_ZnO24h1_notreatment24h0	0	17029	ZnO	no treatment	Jurkat	24h	1µg/ml
GSE39316-Jurkat	Jurkat_ZnO6h10_notreatment6h0	422	17029	ZnO	no treatment	Jurkat	6h	10µg/ml
GSE39316-Jurkat	Jurkat_ZnO6h1_notreatment6h0	0	17029	ZnO	no treatment	Jurkat	6h	1µg/ml
GSE39316-MDDC	Dendritic_TiO24h10_notreatment24h0	0	17029	TiO2	no treatment	MDDC	24h	10µg/ml
GSE39316-MDDC	Dendritic_TiO24h1_notreatment24h0	0	17029	TiO2	no treatment	MDDC	24h	1µg/ml
GSE39316-MDDC	Dendritic_TiO6h10_notreatment6h0	0	17029	TiO2	no treatment	MDDC	6h	10µg/ml
GSE39316-MDDC	Dendritic_TiO6h1_notreatment6h0	0	17029	TiO2	no treatment	MDDC	6h	1µg/ml
GSE39316-MDDC	Dendritic_ZnO24h10_notreatment24h0	9	17029	ZnO	no treatment	MDDC	24h	10µg/ml
GSE39316-MDDC	Dendritic_ZnO24h1_notreatment24h0	2	17029	ZnO	no treatment	MDDC	24h	1µg/ml
GSE39316-MDDC	Dendritic_ZnO6h10_notreatment6h0	9	17029	ZnO	no treatment	MDDC	6h	10µg/ml
GSE39316-MDDC	Dendritic_ZnO6h1_notreatment6h0	0	17029	ZnO	no treatment	MDDC	6h	1µg/ml
GSE39330-HMDM	HMDM_allZnO24_control	2366	17617	ZnO	no treatment	HMDM	24h	10µg/ml
GSE39330-HMDM	HMDM_allZnO6_control	2110	17617	ZnO	no treatment	HMDM	6h	10µg/ml
GSE39330-Jurkat	Jurkat_allZnO24_control	195	17617	ZnO	no treatment	Jurkat	24h	10µg/ml
GSE39330-Jurkat	Jurkat_allZnO6_control	1288	17617	ZnO	no treatment	Jurkat	6h	10µg/ml
GSE39330-Jurkat_Dose	NP_142_notreatment	292	17617	ZnO	no treatment	Jurkat	24h	10µg/ml
GSE39330-Jurkat_Dose	NP_145_notreatment	3	17617	ZnO	no treatment	Jurkat	24h	10µg/ml
GSE39330-Jurkat_Dose	NP_147_notreatment	16	17617	ZnO	no treatment	Jurkat	24h	10µg/ml
GSE39330-Jurkat_Dose	NP_149_notreatment	3	17617	ZnO	no treatment	Jurkat	24h	10µg/ml
GSE39330-Jurkat_NPs	Dose_10_control	3	17617	ZnO	no treatment	Jurkat	24h	10µg/ml
GSE39330-Jurkat_NPs	Dose_100_control	760	17617	ZnO	no treatment	Jurkat	24h	100µg/ml
GSE39330-Jurkat_NPs	Dose_25_control	31	17617	ZnO	no treatment	Jurkat	24h	25µg/ml
GSE39330-Jurkat_NPs	Dose_50_control	59	17617	ZnO	no treatment	Jurkat	24h	50µg/ml
GSE39330-MDDC	DC_allZnO24_control	5	17617	ZnO	no treatment	MDDC	24h	10µg/ml
GSE39330-MDDC	DC_allZnO6_control	5	17617	ZnO	no treatment	MDDC	6h	10µg/ml
GSE4567	ultrafine_particle_vs_vehicle	65	18919	ultrafine particle (Chapel Hill)	vehicle	pulmonary artery endothelial cell	4h	100µg/ml
