# Supplementary material for: NanoMiner — Integrative Human Transcriptomics Data Resource for Nanoparticle Research
Source: PLoS One. 2013 Jul 12;8(7):e68414. doi: 10.1371/journal.pone.0068414 (PMC3709991; doi:10.1371/journal.pone.0068414)
Supplement: Table S3 — Results of the differential expression analysis for the ZnO 10 µg reatments for the 6 h and the 24 h timepoints of HMDM samples within the data set GSE39330. Table shows the results returned from NanoMiner. Results include the logarithmic fold change of the gene values between the treatment and the control samples, average value across all the samples, p-value and adjusted p-value for the gene showing whether the difference in the gene value between the gene groups is statistically significant, and B-statistics that is a log odd value showing the probability that the gene is differentially expressed. (XLS) [file pone.0068414.s006.xls]

## Sheet: Supplementary table 3
Sample set GEO ID: GSE39330-HMDM
Gene identifier			HMDM_allZnO6_pairwise						HMDM_allZnO24_pairwise
Ensembl ID	HGNC automatic name	HGNC curated name	log2_fold_change	AveExpr	t	P_Value	Adj_P_Value	B	log2_fold_change	AveExpr	t	P_Value	Adj_P_Value	B
ENSG00000000003		TSPAN6	0.000882812	2.98147	0.0109665	0.991479	0.996002	-7.08045	-0.00337872	2.98147	-0.0419714	0.967398	0.986378	-7.21576
ENSG00000000005		TNMD	-0.037913	2.90073	-0.287382	0.780042	0.889104	-7.03536	0.167271	2.90073	1.26792	0.235266	0.464912	-6.40049
ENSG00000000419		DPM1	0.203807	9.76783	2.16	0.0577461	0.183266	-5.00231	0.223161	9.76783	2.36512	0.0410638	0.147969	-4.80448
ENSG00000000457		SCYL3	-0.0356244	4.65412	-0.287407	0.780023	0.889104	-7.03535	-0.157227	4.65412	-1.26846	0.235084	0.464863	-6.39985
ENSG00000000460		C1orf112	-0.175057	3.32571	-2.03629	0.0708035	0.210558	-5.19597	0.00845343	3.32571	0.0983313	0.92373	0.966094	-7.21141
ENSG00000000938		FGR	-0.101856	7.9296	-0.587501	0.57068	0.761282	-6.89436	0.323122	7.9296	1.86375	0.0937743	0.260401	-5.59149
ENSG00000000971		CFH	0.208657	4.80748	0.631052	0.543013	0.741062	-6.86633	2.55646	4.80748	7.73163	2.24e-05	0.000648223	3.00095
ENSG00000001036	FUCA2		-0.387758	8.29274	-2.87186	0.0176076	0.0796281	-3.83553	-0.597474	8.29274	-4.42508	0.00148448	0.0129244	-1.41494
ENSG00000001084	GCLC		-0.376906	8.18003	-1.31169	0.22069	0.440707	-6.21311	-0.759707	8.18003	-2.6439	0.0257663	0.106305	-4.3452
ENSG00000001167		NFYA	0.426253	5.76476	3.72346	0.00438234	0.0307846	-2.41871	0.229594	5.76476	2.00558	0.0744575	0.222627	-5.37591
ENSG00000001460		C1orf201	-0.341411	3.51645	-3.37615	0.00766365	0.0444556	-2.99252	-0.184331	3.51645	-1.82281	0.100167	0.272027	-5.65238
ENSG00000001461		NPAL3	-0.386821	5.82225	-2.8495	0.0182761	0.0816199	-3.8729	-0.28384	5.82225	-2.09089	0.0647245	0.202173	-5.24321
ENSG00000001497		LAS1L	-0.345209	4.79359	-2.06076	0.0680149	0.204859	-5.158	-0.110769	4.79359	-0.661248	0.524296	0.731728	-6.98162
ENSG00000001561		ENPP4	0.0627944	4.32213	0.313766	0.760536	0.87874	-7.02673	0.716914	4.32213	3.58222	0.0054916	0.0336038	-2.77551
ENSG00000001617	SEMA3F		0.203529	3.96419	1.97618	0.0781232	0.224638	-5.2885	0.024721	3.96419	0.240031	0.815449	0.912054	-7.18513
ENSG00000001626		CFTR	0.0629223	3.05174	0.464257	0.653007	0.814386	-6.96348	0.259449	3.05174	1.91428	0.0864073	0.246476	-5.51547
ENSG00000001629	ANKIB1		-0.465786	7.85032	-3.16947	0.0107512	0.0561696	-3.33745	0.334143	7.85032	2.2737	0.0478197	0.163994	-4.95254
ENSG00000001631		KRIT1	-0.0897796	5.19573	-0.623972	0.547457	0.743942	-6.87101	-4.4e-05	5.19573	-0.000305675	0.999762	0.999876	-7.21673
ENSG00000002016		RAD52	-0.150013	3.75093	-1.56245	0.151117	0.346525	-5.88928	0.124142	3.75093	1.29299	0.226824	0.455431	-6.37043
ENSG00000002330		BAD	-0.109012	6.16817	-0.647992	0.532465	0.73428	-6.85492	0.0924322	6.16817	0.54944	0.595487	0.782738	-7.05326
ENSG00000002549		LAP3	-0.396102	9.15936	-1.47811	0.172017	0.377014	-6.00217	0.426743	9.15936	1.59245	0.144242	0.344451	-5.98212
ENSG00000002586		CD99	0.38079	9.60574	2.26792	0.0482811	0.161918	-4.83032	0.328269	9.60574	1.95512	0.0808546	0.235869	-5.45339
ENSG00000002587		HS3ST1	0.00398854	7.17745	0.0134529	0.989547	0.995258	-7.08042	1.93339	7.17745	6.5211	8.84e-05	0.00169952	1.55576
ENSG00000002726	ABP1		0.47602	3.79135	2.05408	0.0687656	0.206484	-5.16838	-0.0920738	3.79135	-0.397308	0.699993	0.847833	-7.1306
ENSG00000002745	WNT16		-0.0905038	2.88687	-0.836768	0.423442	0.648832	-6.70967	0.0086901	2.88687	0.0803457	0.937643	0.972124	-7.21318
ENSG00000002746		HECW1	-0.234352	3.13303	-2.01055	0.0738551	0.216346	-5.23574	0.0168303	3.13303	0.14439	0.888235	0.948909	-7.20527
ENSG00000002822		MAD1L1	0.334074	6.85141	2.36128	0.0413277	0.14515	-4.67961	-0.884764	6.85141	-6.25364	0.000122525	0.00212389	1.21104
ENSG00000002834		LASP1	0.0175042	8.90991	0.132167	0.897633	0.952913	-7.07094	0.271103	8.90991	2.04698	0.0695714	0.212277	-5.31178
ENSG00000002919	SNX11		-0.572128	5.69279	-4.23734	0.00197018	0.0175385	-1.59095	-0.109932	5.69279	-0.814187	0.435636	0.664467	-6.86435
ENSG00000002933	TMEM176A		-0.55799	9.20332	-1.35732	0.206306	0.422271	-6.15694	0.104465	9.20332	0.254113	0.804868	0.905914	-7.18132
ENSG00000003056	M6PR		-0.248084	10.5235	-2.07707	0.0662142	0.201363	-5.13259	0.0969415	10.5235	0.81164	0.437026	0.665327	-6.86648
ENSG00000003096		KLHL13	0.134469	3.17288	1.08697	0.304079	0.534199	-6.46943	-0.399194	3.17288	-3.22687	0.00978275	0.0519574	-3.36824
ENSG00000003137		CYP26B1	0.156198	3.23365	1.81029	0.102202	0.26894	-5.53767	0.0327566	3.23365	0.379639	0.712631	0.855089	-7.13804
ENSG00000003147		ICA1	0.989536	5.11395	4.09372	0.00245467	0.0204173	-1.81926	1.31766	5.11395	5.45117	0.000345581	0.0044667	0.117201
ENSG00000003249		DBNDD1	0.0274113	3.54707	0.280295	0.78531	0.892406	-7.03755	-0.00155739	3.54707	-0.0159251	0.987626	0.995243	-7.21659
ENSG00000003393		ALS2	-0.205538	4.13101	-2.26986	0.048126	0.161647	-4.82722	-0.127348	4.13101	-1.40637	0.191734	0.411968	-6.22952
ENSG00000003400		CASP10	-0.266242	3.56985	-1.78539	0.106363	0.275357	-5.5742	-0.326178	3.56985	-2.18731	0.0551934	0.181984	-5.09088
ENSG00000003402		CFLAR	0.294645	9.05242	2.13696	0.0599877	0.188177	-5.03868	0.0419997	9.05242	0.30461	0.767286	0.884878	-7.16593
ENSG00000003436		TFPI	2.49051	7.93599	7.20178	4e-05	0.00143659	2.48102	1.32006	7.93599	3.81719	0.00377798	0.0256653	-2.3886
ENSG00000003509		C2orf56	-0.523601	6.02564	-3.36151	0.00784867	0.0452046	-3.0169	-0.276953	6.02564	-1.77803	0.107622	0.285581	-5.71826
ENSG00000003756	RBM5		-0.0179792	9.16337	-0.166971	0.870922	0.938195	-7.06523	-0.159116	9.16337	-1.47769	0.172126	0.384475	-6.13693
ENSG00000003987	MTMR7		0.0679962	3.52523	0.537607	0.603315	0.781975	-6.92418	0.0387835	3.52523	0.306639	0.765788	0.884243	-7.16525
ENSG00000003989		SLC7A2	0.111713	3.09152	1.28397	0.229834	0.451329	-6.2466	-0.0459472	3.09152	-0.528094	0.609648	0.792749	-7.06554
ENSG00000004059		ARF5	-0.122231	8.29268	-0.828441	0.427911	0.652618	-6.71676	0.0525214	8.29268	0.355974	0.729702	0.864271	-7.14748
ENSG00000004142	POLDIP2		-0.542075	6.1477	-4.25544	0.00191671	0.0171928	-1.56235	-0.15129	6.1477	-1.18767	0.264046	0.500129	-6.49386
ENSG00000004399	PLXND1		-0.658548	8.69291	-3.55196	0.00576538	0.0368403	-2.70092	-0.825579	8.69291	-4.45286	0.00142418	0.0125638	-1.37153
ENSG00000004455		AK2	1.36804	6.78112	10.2134	2.11e-06	0.000237762	5.51211	-0.466911	6.78112	-3.48581	0.00641461	0.0378707	-2.93558
ENSG00000004468		CD38	1.05028	6.93544	3.60432	0.00530028	0.0347507	-2.6145	1.61773	6.93544	5.5517	0.000302028	0.00408352	0.259228
ENSG00000004478		FKBP4	2.43063	8.20232	10.6873	1.42e-06	0.000187637	5.91202	2.69695	8.20232	11.8583	5.66e-07	6.88e-05	6.80946
ENSG00000004487		AOF2	0.0938992	8.25631	0.762378	0.464495	0.681918	-6.77082	0.645386	8.25631	5.23997	0.000460769	0.00545947	-0.185935
ENSG00000004534	RBM6		-0.234701	7.3505	-1.69414	0.122978	0.302798	-5.70588	-0.430938	7.3505	-3.11062	0.0118471	0.0599741	-3.56331
ENSG00000004660		CAMKK1	-0.426098	4.65759	-3.05935	0.0128953	0.0642651	-3.52174	-0.477307	4.65759	-3.42703	0.00705534	0.0406322	-3.03347
ENSG00000004700	RECQL		-0.115652	8.25938	-1.013	0.33637	0.566415	-6.54574	-0.247753	8.25938	-2.17009	0.0567902	0.185387	-5.11826
ENSG00000004766		CCDC132	-0.566805	4.6557	-4.4116	0.00151471	0.0146173	-1.31743	-0.134533	4.6557	-1.0471	0.321175	0.562048	-6.64629
ENSG00000004776	HSPB6		0.177481	3.15918	1.26424	0.236528	0.458457	-6.27012	-0.0608195	3.15918	-0.433232	0.674598	0.833415	-7.11449
ENSG00000004777	SNX26		0.0226239	3.21814	0.282497	0.783672	0.891568	-7.03687	0.0486985	3.21814	0.608082	0.557508	0.75572	-7.01721
ENSG00000004779		NDUFAB1	-0.186845	9.92976	-1.77603	0.107967	0.278038	-5.58787	0.0131264	9.92976	0.124771	0.903327	0.95671	-7.20817
ENSG00000004799	PDK4		-0.38241	5.57168	-0.771201	0.459495	0.678648	-6.76383	-0.611106	5.57168	-1.23241	0.24767	0.479844	-6.44235
ENSG00000004809		SLC22A16	0.11579	3.43794	0.745828	0.473971	0.68971	-6.78374	-0.0898073	3.43794	-0.578469	0.576515	0.768697	-7.03584
ENSG00000004838	ZMYND10		-0.178649	3.00536	-1.30141	0.224044	0.445016	-6.22559	-0.171605	3.00536	-1.2501	0.241426	0.472981	-6.4216
ENSG00000004846		ABCB5	0.0436979	3.02087	0.430187	0.676734	0.828667	-6.97987	-0.056355	3.02087	-0.554791	0.591965	0.780408	-7.05011
ENSG00000004848		ARX	-0.0751318	4.23503	-0.373329	0.717167	0.853191	-7.00454	2.77349	4.23503	13.7814	1.47e-07	3.06e-05	8.15799
ENSG00000004864	SLC25A13		-0.282052	5.95079	-1.69059	0.123669	0.303903	-5.71092	-0.190619	5.95079	-1.14255	0.281435	0.518677	-6.54438
ENSG00000004866		ST7	-0.223376	5.94617	-1.34276	0.210808	0.427561	-6.17501	-0.0406095	5.94617	-0.244112	0.812378	0.910332	-7.18405
ENSG00000004939	SLC4A1		0.0479802	3.23836	0.463029	0.653855	0.814924	-6.96409	0.053176	3.23836	0.513172	0.61965	0.799851	-7.07384
ENSG00000004948		CALCR	-0.0610424	3.34436	-0.587377	0.57076	0.761287	-6.89444	0.0837366	3.34436	0.805751	0.440252	0.667736	-6.87138
ENSG00000004961		HCCS	-0.424955	7.04623	-3.13705	0.0113413	0.0584722	-3.39167	-0.128043	7.04623	-0.945222	0.368158	0.607175	-6.74724
ENSG00000004975		DVL2	-0.244912	4.35234	-2.45426	0.0353844	0.130822	-4.52804	-0.273163	4.35234	-2.73736	0.0220386	0.0946268	-4.18939
ENSG00000005001		PRSS22	0.200739	3.80491	1.57522	0.148156	0.342526	-5.87186	0.133708	3.80491	1.04922	0.320247	0.560957	-6.6441
ENSG00000005007	UPF1		-0.110901	7.43471	-0.947554	0.367029	0.594793	-6.60964	0.0383456	7.43471	0.32763	0.750356	0.87585	-7.15801
ENSG00000005020		SKAP2	-0.270492	9.80483	-1.44483	0.180934	0.389434	-6.04565	0.0810595	9.80483	0.432978	0.674776	0.833415	-7.11461
ENSG00000005022		SLC25A5	-0.277904	11.1705	-2.09602	0.0641804	0.197324	-5.10298	-0.198001	11.1705	-1.49337	0.168057	0.378456	-6.11619
ENSG00000005059		CCDC109B	-0.776319	7.10858	-6.4028	0.000102001	0.0025062	1.50414	-0.312712	7.10858	-2.57913	0.0287151	0.114893	-4.45274
ENSG00000005073		HOXA11	0.0658184	2.93496	0.503521	0.626162	0.796694	-6.94312	0.0959105	2.93496	0.733731	0.480975	0.699251	-6.92874
ENSG00000005075		POLR2J	-0.372702	9.05085	-3.51799	0.00608977	0.0383019	-2.75711	0.124551	9.05085	1.17565	0.268591	0.504252	-6.50746
ENSG00000005100		DHX33	-0.365323	4.52867	-2.98805	0.0145133	0.0696677	-3.64111	0.125659	4.52867	1.02779	0.329717	0.570368	-6.66607
ENSG00000005102	MEOX1		0.0473614	3.25135	0.456355	0.658475	0.817907	-6.96739	-0.0586197	3.25135	-0.564835	0.585384	0.77543	-7.04413
ENSG00000005108		THSD7A	-0.561622	3.09915	-2.10995	0.0627235	0.1941	-5.08116	0.0830134	3.09915	0.311871	0.761931	0.882217	-7.16349
ENSG00000005156		LIG3	-0.202093	3.79113	-1.3777	0.200141	0.414327	-6.13143	0.020442	3.79113	0.139357	0.892103	0.951169	-7.20605
ENSG00000005175	RPAP3		-1.46513	5.95321	-7.12856	4.35e-05	0.00149796	2.39493	-0.972498	5.95321	-4.73168	0.000945194	0.00924088	-0.941644
ENSG00000005187		ACSM3	-0.340124	3.94835	-1.72545	0.117026	0.293265	-5.66109	-0.635776	3.94835	-3.22529	0.0098081	0.0520449	-3.37088
ENSG00000005189			0.414238	3.76777	1.87754	0.0917077	0.250018	-5.43785	0.182246	3.76777	0.826029	0.429212	0.659112	-6.85438
ENSG00000005194		CIAPIN1	-0.165582	5.08033	-1.01644	0.334815	0.564876	-6.54229	0.19159	5.08033	1.17609	0.268425	0.504088	-6.50697
ENSG00000005206			-0.267493	4.38096	-1.33649	0.212772	0.430114	-6.18275	0.29001	4.38096	1.44899	0.179799	0.395346	-6.17454
ENSG00000005238		KIAA1539	1.16201	7.36037	7.1092	4.44e-05	0.0015169	2.37205	1.24971	7.36037	7.64578	2.46e-05	0.000691158	2.90432
ENSG00000005243	COPZ2		-0.184244	4.33862	-0.981185	0.351029	0.580718	-6.57724	-0.497498	4.33862	-2.64942	0.0255296	0.105601	-4.33603
ENSG00000005249		PRKAR2B	0.338892	4.70976	1.46843	0.17457	0.380712	-6.01488	1.77185	4.70976	7.67752	2.37e-05	0.000675095	2.94015
ENSG00000005302		MSL3	-0.0339965	5.41488	-0.366811	0.721865	0.85606	-7.00715	-0.285704	5.41488	-3.08265	0.0124077	0.0619751	-3.6103
ENSG00000005339		CREBBP	-0.0445946	6.7725	-0.445971	0.665693	0.822581	-6.97243	0.104816	6.7725	1.04822	0.320688	0.56153	-6.64514
ENSG00000005379	BZRAP1		-0.104677	3.8292	-1.02296	0.331878	0.561211	-6.53571	0.255791	3.8292	2.49972	0.0327947	0.126587	-4.58398
ENSG00000005381	MPO		-0.0285728	3.60451	-0.21778	0.832245	0.919305	-7.05454	-0.166856	3.60451	-1.27177	0.233955	0.463228	-6.39591
ENSG00000005421		PON1	-0.124829	3.10559	-1.0779	0.307904	0.538226	-6.47901	-0.153557	3.10559	-1.32597	0.2161	0.442564	-6.33027
ENSG00000005436		C2orf3	-0.937318	5.2346	-5.60423	0.000281655	0.00490793	0.440914	-0.447074	5.2346	-2.67306	0.0245397	0.102337	-4.29666
ENSG00000005448		WDR54	1.24207	6.42833	2.61324	0.0271224	0.108079	-4.26618	1.27015	6.42833	2.67231	0.0245706	0.102404	-4.29792
ENSG00000005469	CROT		-0.349342	3.71579	-2.10189	0.0635618	0.195832	-5.09378	-0.364121	3.71579	-2.19081	0.0548741	0.181271	-5.0853
ENSG00000005471	ABCB4		-0.341062	4.27084	-1.5538	0.153152	0.349719	-5.90103	0.841177	4.27084	3.8322	0.00368964	0.0252135	-2.36406
ENSG00000005483	MLL5		0.333658	8.00275	2.96464	0.0150886	0.0715134	-3.68029	-0.00764517	8.00275	-0.0679293	0.947262	0.976918	-7.21419
ENSG00000005486	RHBDD2		1.20185	7.69285	5.92862	0.000184535	0.00374021	0.883696	1.65906	7.69285	8.18401	1.4e-05	0.000477901	3.49634
ENSG00000005513		SOX8	0.561795	3.33285	1.5669	0.150079	0.345135	-5.88322	0.0620597	3.33285	0.17309	0.866243	0.939784	-7.20027
ENSG00000005700		IBTK	-0.0570309	7.40541	-0.55787	0.589943	0.774547	-6.91237	-0.238206	7.40541	-2.3301	0.0435329	0.153938	-4.86137
ENSG00000005801		ZNF195	-0.248918	6.7412	-2.32455	0.0439379	0.151567	-4.7391	-0.236044	6.7412	-2.20433	0.0536584	0.178392	-5.06375
ENSG00000005810	MYCBP2		-0.756542	9.53775	-4.40517	0.00152935	0.0147066	-1.32744	-0.482475	9.53775	-2.80934	0.0195423	0.086545	-4.06899
ENSG00000005812		FBXL3	0.17151	8.76839	1.17711	0.268036	0.494501	-6.37087	0.607227	8.76839	4.16753	0.00219163	0.017084	-1.8221
ENSG00000005844	ITGAL		-1.0232	6.5278	-2.57192	0.0290638	0.113731	-4.33452	0.68643	6.5278	1.72542	0.117032	0.302067	-5.79462
ENSG00000005882	PDK2		-0.139833	3.34001	-1.21313	0.254624	0.479344	-6.32986	-0.0285202	3.34001	-0.247429	0.809886	0.908673	-7.18315
ENSG00000005884	ITGA3		-0.131501	3.42803	-1.3373	0.212517	0.429742	-6.18175	-0.143807	3.42803	-1.46244	0.176168	0.390098	-6.15698
ENSG00000005889		ZFX	0.996781	5.24658	7.24202	3.83e-05	0.00139811	2.52805	0.0305745	5.24658	0.222136	0.828949	0.920086	-7.18965
ENSG00000005893		LAMP2	-0.0554908	8.563	-0.412267	0.689368	0.836117	-6.98801	-0.1304	8.563	-0.968803	0.356859	0.59565	-6.72462
ENSG00000005955		ZNF403	0.355565	8.24201	3.4418	0.00688834	0.0412923	-2.88341	0.291504	8.24201	2.82171	0.0191432	0.0851631	-4.04828
ENSG00000005961	ITGA2B		0.189109	3.42587	1.80017	0.103874	0.271386	-5.55254	0.274359	3.42587	2.61169	0.0271929	0.110364	-4.39874
ENSG00000005981	ASB4		-0.103127	3.32265	-1.02527	0.330845	0.560464	-6.53338	-0.0907715	3.32265	-0.902426	0.389322	0.625052	-6.78711
ENSG00000006007	GDE1		-0.779484	8.27055	-4.45841	0.00141247	0.0139325	-1.24463	-0.518081	8.27055	-2.96326	0.0151231	0.0718534	-3.81081
ENSG00000006015	C19orf60		-0.216748	8.34105	-0.985494	0.349016	0.578812	-6.57302	-0.85464	8.34105	-3.88582	0.00339135	0.0237085	-2.27657
ENSG00000006016	CRLF1		-0.267434	4.2519	-1.82207	0.100286	0.265156	-5.5203	-0.141044	4.2519	-0.960962	0.360587	0.599801	-6.73219
ENSG00000006025	OSBPL7		-0.125282	3.44172	-1.48147	0.171139	0.375804	-5.99775	0.0933647	3.44172	1.10404	0.296978	0.535776	-6.58632
ENSG00000006042		TMEM98	0.059336	3.58911	0.512159	0.620331	0.79294	-6.93843	0.309297	3.58911	2.6697	0.0246778	0.102753	-4.30225
ENSG00000006047	YBX2		0.0187059	3.14614	0.0860542	0.933225	0.969376	-7.07646	-0.276793	3.14614	-1.27335	0.233416	0.462656	-6.39401
ENSG00000006059		KRT33A	0.242062	3.56597	1.21817	0.252791	0.477735	-6.32405	0.117845	3.56597	0.593051	0.567111	0.761552	-7.02677
ENSG00000006062	MAP3K14		-0.574681	4.31106	-5.34253	0.000400382	0.00618188	0.0726304	-0.296934	4.31106	-2.76045	0.0212046	0.0919546	-4.15081
ENSG00000006071	ABCC8		0.105903	3.54047	1.27884	0.23156	0.453316	-6.25275	0.0413977	3.54047	0.499901	0.628614	0.805344	-7.08104
ENSG00000006074		CCL18	1.32321	10.1465	1.93819	0.0831143	0.23379	-5.34641	1.74999	10.1465	2.56332	0.0294848	0.117152	-4.47893
ENSG00000006075		CCL3	1.84635	10.7791	4.85372	0.000792719	0.00945709	-0.641871	2.2471	10.7791	5.90721	0.000189675	0.00291834	0.749947
ENSG00000006116		CACNG3	-0.177609	3.83445	-1.40972	0.190772	0.403037	-6.09084	0.105334	3.83445	0.836063	0.423819	0.655064	-6.84584
ENSG00000006118	TMEM132A		0.717955	4.73487	4.59368	0.00115621	0.0121751	-1.03594	1.15	4.73487	7.35804	3.36e-05	0.000856178	2.57417
ENSG00000006125	AP2B1		-0.551026	6.99897	-5.31745	0.000414313	0.00627058	0.0368258	-0.493406	6.99897	-4.76142	0.00090535	0.00893905	-0.896418
ENSG00000006128	TAC1		0.150945	3.17489	0.769711	0.460337	0.678981	-6.76501	-0.0466465	3.17489	-0.237863	0.817081	0.913068	-7.18569
ENSG00000006194		ZNF263	-0.363943	6.48326	-2.45138	0.0355554	0.131179	-4.53276	-0.478224	6.48326	-3.22112	0.00987545	0.0523235	-3.37787
ENSG00000006210		CX3CL1	0.267653	3.57787	2.62886	0.0264226	0.106034	-4.2403	0.0426387	3.57787	0.418794	0.684755	0.839002	-7.12113
ENSG00000006282	SPATA20		-0.125216	3.59453	-1.3379	0.212328	0.42949	-6.181	-0.517961	3.59453	-5.53427	0.000309131	0.00414773	0.234715
ENSG00000006283	CACNA1G		0.15865	3.50333	1.50418	0.165302	0.367752	-5.96769	0.161271	3.50333	1.52903	0.159116	0.366328	-6.06854
ENSG00000006327	TNFRSF12A		2.10395	6.69008	12.0486	4.91e-07	0.000107308	6.96758	1.24163	6.69008	7.11043	4.44e-05	0.00103803	2.28208
ENSG00000006377	DLX6		-0.0302873	2.98883	-0.174877	0.864877	0.935036	-7.06375	0.0563071	2.98883	0.325114	0.752199	0.877113	-7.1589
ENSG00000006432	MAP3K9		-0.0218459	3.5509	-0.173905	0.86562	0.935298	-7.06394	0.265414	3.5509	2.11284	0.0624249	0.197369	-5.20875
ENSG00000006451		RALA	0.174292	9.18908	1.03714	0.325561	0.55608	-6.52131	1.04684	9.18908	6.22929	0.000126283	0.0021747	1.17917
ENSG00000006453	BAIAP2L1		0.708067	3.42671	2.80234	0.019772	0.0865592	-3.95166	-0.0431919	3.42671	-0.170942	0.867885	0.940006	-7.20067
ENSG00000006459	JHDM1D		0.374108	7.87705	2.5756	0.0288854	0.113231	-4.32844	0.167264	7.87705	1.15155	0.277892	0.51499	-6.53441
ENSG00000006468		ETV1	-0.00916107	2.98075	-0.113295	0.912175	0.95939	-7.07348	-0.0819733	2.98075	-1.01376	0.336026	0.575914	-6.68024
ENSG00000006530	AGK		0.0203005	3.85058	0.197921	0.847313	0.926057	-7.05905	0.129068	3.85058	1.25835	0.238558	0.469194	-6.41185
ENSG00000006534	ALDH3B1		-0.32301	5.85554	-3.08948	0.0122682	0.0618925	-3.47129	0.123477	5.85554	1.18102	0.266554	0.502306	-6.5014
ENSG00000006555		TTC22	0.0485929	3.10363	0.411147	0.690162	0.836288	-6.98851	0.17757	3.10363	1.50243	0.165745	0.375313	-6.10415
ENSG00000006576	PHTF2		-0.305219	5.04486	-1.42493	0.186455	0.397	-6.07136	0.281217	5.04486	1.31287	0.220307	0.447702	-6.3463
ENSG00000006606		CCL26	0.171963	3.50736	1.02031	0.333071	0.562905	-6.5384	0.270821	3.50736	1.60686	0.141042	0.339677	-5.96221
ENSG00000006607		FARP2	-0.0808879	3.71544	-0.780118	0.454476	0.674403	-6.75669	-0.200289	3.71544	-1.93168	0.0839991	0.241879	-5.48909
ENSG00000006611	USH1C		0.320543	3.42256	1.92339	0.0851379	0.237886	-5.36883	-0.107234	3.42256	-0.643446	0.535284	0.739482	-6.99384
ENSG00000006634	DBF4		-0.410708	4.26018	-3.75415	0.00417399	0.029843	-2.36849	-0.0876287	4.26018	-0.800985	0.442873	0.669369	-6.87532
ENSG00000006652	IFRD1		0.686455	7.83438	3.60295	0.00531197	0.0348014	-2.61676	0.449619	7.83438	2.35988	0.0414242	0.148781	-4.813
ENSG00000006659	LGALS14		0.0202391	3.26531	0.158554	0.877367	0.941759	-7.06673	0.282749	3.26531	2.21508	0.0527105	0.175838	-5.04659
ENSG00000006695		COX10	-0.389856	3.80964	-2.97003	0.014954	0.0711162	-3.67127	-0.108219	3.80964	-0.824445	0.430067	0.65991	-6.85572
ENSG00000006704		GTF2IRD1	0.345745	5.36303	1.87346	0.0923141	0.251023	-5.44395	-0.593899	5.36303	-3.21811	0.00992452	0.052483	-3.38293
ENSG00000006712	PAF1		0.015332	6.78752	0.135034	0.895426	0.951833	-7.07052	0.149008	6.78752	1.31237	0.220471	0.447832	-6.34692
ENSG00000006715		VPS41	-0.679127	6.77063	-6.47877	9.3e-05	0.00236438	1.60066	-0.575028	6.77063	-5.48567	0.000329915	0.00432949	0.16611
ENSG00000006740			-0.0097303	3.24531	-0.0579566	0.954994	0.979	-7.07868	-0.137496	3.24531	-0.818968	0.433035	0.662738	-6.86034
ENSG00000006744		ELAC2	-0.466142	7.8652	-4.28252	0.00183961	0.016671	-1.51966	-0.119743	7.8652	-1.1001	0.298607	0.537559	-6.59055
ENSG00000006747		SCIN	-0.0348064	3.68049	-0.158406	0.877481	0.941759	-7.06676	-0.230663	3.68049	-1.04976	0.320011	0.560847	-6.64354
ENSG00000006756		ARSD	-0.0837351	4.17097	-0.643675	0.535141	0.735955	-6.85786	0.0210111	4.17097	0.161513	0.875101	0.943087	-7.20239
ENSG00000006757		PNPLA4	-0.210816	3.98888	-1.83431	0.0983321	0.262155	-5.50222	-0.26751	3.98888	-2.3276	0.043715	0.154396	-4.86543
ENSG00000006788	MYH13		0.364221	3.07941	3.53465	0.00592833	0.0375681	-2.72954	-0.22098	3.07941	-2.14454	0.0592411	0.190726	-5.15874
ENSG00000006831		ADIPOR2	0.233618	7.21348	1.51869	0.161664	0.362667	-5.94832	0.48476	7.21348	3.15131	0.0110779	0.0571389	-3.49501
ENSG00000006837	CDKL3		0.177841	3.1111	2.08906	0.0649201	0.198943	-5.11386	-0.0710004	3.1111	-0.834028	0.424909	0.655541	-6.84758
ENSG00000007001		UPP2	0.125148	2.77492	1.40087	0.193324	0.405644	-6.10213	-0.0267525	2.77492	-0.29946	0.771092	0.88695	-7.16762
ENSG00000007038		PRSS21	0.1402	3.71616	0.707564	0.496348	0.706108	-6.81265	-0.638377	3.71616	-3.22176	0.00986511	0.0523002	-3.3768
ENSG00000007047	MARK4		-0.162088	3.67751	-0.963367	0.359441	0.587945	-6.59452	0.255361	3.67751	1.51773	0.161902	0.369807	-6.08371
ENSG00000007062	PROM1		-0.0608704	3.55884	-0.328906	0.749421	0.871976	-7.02145	0.246362	3.55884	1.33119	0.214444	0.440876	-6.32386
ENSG00000007080	CCDC124		-0.204189	5.44566	-0.994715	0.344738	0.575609	-6.56394	0.0981903	5.44566	0.478337	0.643317	0.814591	-7.09236
ENSG00000007129		CEACAM21	-0.0990786	4.20445	-0.829952	0.427098	0.651952	-6.71548	-0.148079	4.20445	-1.24041	0.244828	0.476747	-6.43299
ENSG00000007168	PAFAH1B1		0.125301	7.34425	1.42608	0.186132	0.396659	-6.06987	0.234859	7.34425	2.67298	0.0245429	0.102337	-4.29679
ENSG00000007171		NOS2	-0.0916131	3.24925	-0.71554	0.49163	0.703064	-6.80674	-0.156668	3.24925	-1.22365	0.250809	0.483902	-6.45254
ENSG00000007174		DNAH9	0.0186752	3.08964	0.14856	0.885033	0.945614	-7.06841	0.0463674	3.08964	0.368849	0.720395	0.859242	-7.14242
ENSG00000007202	KIAA0100		-0.44795	8.26169	-3.94787	0.00307762	0.0240436	-2.05362	0.0624264	8.26169	0.550176	0.595002	0.782515	-7.05283
ENSG00000007216		SLC13A2	-0.164891	3.42053	-1.64622	0.132618	0.318459	-5.77356	0.0430181	3.42053	0.42948	0.677231	0.834553	-7.11623
ENSG00000007237	GAS7		-0.681445	7.68053	-3.48641	0.00640839	0.0395902	-2.80941	-0.276312	7.68053	-1.41367	0.189645	0.408931	-6.22018
ENSG00000007255	TRAPPC6A		-0.411161	7.30862	-3.66452	0.00481369	0.0326415	-2.51542	-1.27891	7.30862	-11.3984	8.03e-07	8.43e-05	6.4532
ENSG00000007264	MATK		0.0466268	5.78165	0.151795	0.88255	0.944596	-7.06788	1.42782	5.78165	4.64833	0.00106716	0.0101015	-1.06903
ENSG00000007306		CEACAM7	0.124318	3.06824	1.08269	0.30588	0.536348	-6.47396	-0.149434	3.06824	-1.30142	0.224041	0.451911	-6.36023
ENSG00000007312	CD79B		0.125978	3.99413	0.595983	0.565231	0.757295	-6.88905	-0.317638	3.99413	-1.5027	0.165676	0.375205	-6.10379
ENSG00000007314	SCN4A		-0.0085497	3.17593	-0.0790457	0.93865	0.971392	-7.07709	0.10622	3.17593	0.982047	0.350625	0.589912	-6.71172
ENSG00000007341		ST7L	-0.0827232	3.65788	-0.915481	0.382776	0.609653	-6.63967	-0.032994	3.65788	-0.365138	0.723072	0.860294	-7.14389
ENSG00000007350		TKTL1	0.173906	3.19894	1.45721	0.177572	0.384547	-6.02956	-0.0663066	3.19894	-0.555601	0.591433	0.780178	-7.04963
ENSG00000007372		PAX6	-0.129257	3.08383	-1.18055	0.26673	0.493106	-6.36699	-0.0158716	3.08383	-0.144961	0.887796	0.948909	-7.20518
ENSG00000007376		RPUSD1	-0.473519	4.49838	-3.87241	0.00346349	0.0261088	-2.17581	0.335814	4.49838	2.74627	0.021713	0.0933884	-4.17451
ENSG00000007384		RHBDF1	0.441233	3.55878	3.46953	0.00658572	0.0402709	-2.83739	0.467703	3.55878	3.67767	0.0047137	0.0301202	-2.61775
ENSG00000007392		LUC7L	-0.0152193	8.03237	-0.129722	0.899514	0.95365	-7.07129	-0.124023	8.03237	-1.05711	0.316816	0.557745	-6.63593
ENSG00000007402	CACNA2D2		-0.0230802	3.40426	-0.18441	0.857601	0.931262	-7.06188	-0.0299405	3.40426	-0.239224	0.816056	0.912442	-7.18534
ENSG00000007516		BAIAP3	-0.0067851	3.41615	-0.0697739	0.945832	0.974322	-7.07785	0.0706914	3.41615	0.726948	0.48493	0.702089	-6.9339
ENSG00000007541		PIGQ	0.0738698	4.75566	0.508172	0.623019	0.794479	-6.94061	0.200868	4.75566	1.38183	0.198912	0.421688	-6.26069
ENSG00000007545		CRAMP1L	0.342719	6.27666	2.7211	0.0226456	0.0950001	-4.08708	0.414773	6.27666	3.2932	0.00877485	0.0478596	-3.2571
ENSG00000007866		TEAD3	0.0546563	3.13361	0.350763	0.733483	0.86312	-7.01339	-0.163958	3.13361	-1.05222	0.318942	0.559475	-6.64101
ENSG00000007908		SELE	-0.0206822	2.97537	-0.23424	0.819811	0.912242	-7.05047	-0.0388715	2.97537	-0.440245	0.669689	0.830452	-7.11118
ENSG00000007923		DNAJC11	-0.514909	5.35858	-4.67574	0.00102531	0.0111637	-0.910563	-0.35301	5.35858	-3.20558	0.010131	0.053309	-3.40394
ENSG00000007933		FMO3	0.0847825	3.01663	0.989528	0.34714	0.57743	-6.56906	-0.000539049	3.01663	-0.00629143	0.995111	0.998342	-7.2167
ENSG00000007944		MYLIP	0.393788	7.22204	1.73584	0.115111	0.290444	-5.64614	-0.248441	7.22204	-1.09514	0.300665	0.53972	-6.59586
ENSG00000007952		NOX1	0.0553706	2.91596	0.492117	0.633902	0.802029	-6.9492	0.145089	2.91596	1.28951	0.227981	0.456831	-6.37463
ENSG00000007968		E2F2	0.0801446	4.0431	0.529971	0.608395	0.785209	-6.92853	0.492649	4.0431	3.25773	0.00929962	0.0501474	-3.3165
ENSG00000008018		PSMB1	0.110125	11.5451	0.934553	0.373355	0.600793	-6.62192	-0.13021	11.5451	-1.10501	0.296581	0.535661	-6.58528
ENSG00000008056		SYN1	0.0630445	3.71552	0.46369	0.653398	0.814664	-6.96377	0.242617	3.71552	1.78444	0.106524	0.28391	-5.70888
ENSG00000008083		JARID2	0.961265	6.74914	3.86526	0.00350262	0.0263137	-2.18742	0.0152912	6.74914	0.061486	0.952257	0.979265	-7.21465
ENSG00000008086		CDKL5	0.456231	4.00041	2.55506	0.029895	0.115648	-4.36234	-0.112494	4.00041	-0.630011	0.543665	0.745371	-7.00286
ENSG00000008118		CAMK1G	0.486197	3.37963	2.63341	0.0262226	0.105375	-4.23277	0.0119094	3.37963	0.0645055	0.949916	0.978293	-7.21444
ENSG00000008196		TFAP2B	0.155598	2.8853	1.59598	0.143453	0.335658	-5.84338	0.10743	2.8853	1.10192	0.297854	0.536699	-6.5886
ENSG00000008197	TFAP2D		-0.0765977	3.0605	-0.669201	0.51943	0.72421	-6.84026	0.0934168	3.0605	0.816142	0.434571	0.663678	-6.86271
ENSG00000008226		DLEC1	0.154941	3.24527	1.21907	0.252463	0.477334	-6.32301	-0.370559	3.24527	-2.91555	0.0163719	0.076261	-3.89091
ENSG00000008256		CYTH3	0.0407434	4.67193	0.372537	0.717737	0.853658	-7.00485	-0.224483	4.67193	-2.05255	0.068938	0.211141	-5.30311
ENSG00000008277			0.00756299	2.98337	0.0849339	0.934092	0.969648	-7.07656	-0.097345	2.98337	-1.0932	0.301471	0.540616	-6.59792
ENSG00000008282	SYPL1		0.0309487	8.92647	0.270422	0.792667	0.896545	-7.04051	-0.0941784	8.92647	-0.822909	0.430898	0.660558	-6.85702
ENSG00000008283	CYB561		-0.419465	4.34683	-3.61605	0.00520156	0.0344108	-2.59517	-0.269163	4.34683	-2.32035	0.0442461	0.155761	-4.87718
ENSG00000008294	SPAG9		0.515856	6.80967	3.6999	0.0045497	0.0315063	-2.45734	-0.125491	6.80967	-0.900067	0.390514	0.626451	-6.78926
ENSG00000008300		CELSR3	-0.10182	4.04152	-0.762568	0.464387	0.681918	-6.77067	0.256899	4.04152	1.92402	0.0850515	0.243992	-5.50071
ENSG00000008311	AASS		0.108029	3.14907	0.769765	0.460306	0.678981	-6.76497	0.0333013	3.14907	0.23729	0.817513	0.913376	-7.18584
ENSG00000008323	PLEKHG6		-0.0064341	4.46376	-0.0622444	0.951669	0.977581	-7.07839	0.0613385	4.46376	0.593397	0.566889	0.761369	-7.02656
ENSG00000008324		SS18L2	-0.459229	8.21522	-3.78251	0.00399071	0.0289199	-2.32216	-0.118291	8.21522	-0.974318	0.354253	0.593152	-6.71927
ENSG00000008382	MPND		-0.455978	6.5652	-2.26938	0.048164	0.161713	-4.82798	-0.517324	6.5652	-2.5747	0.0289291	0.115562	-4.46009
ENSG00000008394	MGST1		1.07233	9.69232	4.74402	0.000928441	0.0104647	-0.806957	1.81063	9.69232	8.0103	1.67e-05	0.00053907	3.3088
ENSG00000008405	CRY1		0.420221	8.30673	2.89522	0.0169355	0.077434	-3.79646	-1.02764	8.30673	-7.08016	4.59e-05	0.00106588	2.24587
ENSG00000008438	PGLYRP1		-0.146277	3.51419	-1.0193	0.333526	0.563421	-6.53941	-0.0140327	3.51419	-0.0977839	0.924153	0.966094	-7.21147
ENSG00000008441	NFIX		-0.0438785	3.44251	-0.474067	0.646249	0.809741	-6.95854	-0.0882032	3.44251	-0.952953	0.364425	0.603591	-6.73988
ENSG00000008513	ST3GAL1		0.541333	7.67003	2.98031	0.0147008	0.0702616	-3.65406	0.499465	7.67003	2.74981	0.0215848	0.0930184	-4.16859
ENSG00000008516	MMP25		0.538313	5.98519	3.3141	0.00848006	0.0477753	-3.0959	3.29432	5.98519	20.2813	4.33e-09	4.05e-06	11.4957
ENSG00000008710	PKD1		0.0717061	4.6929	0.407083	0.693042	0.837426	-6.9903	0.338052	4.6929	1.91915	0.0857261	0.245288	-5.50809
ENSG00000008735		MAPK8IP2	0.00430684	3.42504	0.0457534	0.964462	0.982987	-7.07937	0.240603	3.42504	2.55603	0.0298469	0.11824	-4.491
ENSG00000008838		THRAP4	-0.374747	4.40637	-3.84249	0.00363029	0.0270766	-2.22442	-0.208179	4.40637	-2.13458	0.0602245	0.192555	-5.17448
ENSG00000008853		RHOBTB2	-0.117262	4.24931	-0.951999	0.364885	0.592786	-6.60541	-0.533531	4.24931	-4.3315	0.00170836	0.0142843	-1.56191
ENSG00000008869		HEATR5B	-0.516899	7.81346	-4.35009	0.00166118	0.0154841	-1.41352	-0.338453	7.81346	-2.84833	0.0183116	0.0828657	-4.00366
ENSG00000008952	SEC62		0.0431845	7.64349	0.364902	0.723243	0.856505	-7.0079	0.708006	7.64349	5.98253	0.000172251	0.002724	0.85162
ENSG00000008988	RPS20		-0.0905121	5.11939	-0.892479	0.394363	0.620922	-6.66068	-0.0290223	5.11939	-0.286169	0.780943	0.89331	-7.17187
ENSG00000009307		CSDE1	-0.518342	10.7553	-5.85022	0.000204123	0.0039507	0.778063	-0.374333	10.7553	-4.22488	0.00200789	0.0160603	-1.73071
ENSG00000009335	UBE3C		-0.083413	4.87839	-0.775001	0.457351	0.676986	-6.76079	0.0738411	4.87839	0.686068	0.509203	0.720441	-6.96407
ENSG00000009413		REV3L	-0.467774	7.40431	-1.89124	0.0896967	0.246365	-5.4173	-0.194945	7.40431	-0.788173	0.449974	0.675157	-6.88581
ENSG00000009694		ODZ1	0.0198735	2.89779	0.200858	0.84508	0.924833	-7.05841	0.134032	2.89779	1.35464	0.207129	0.431575	-6.2948
ENSG00000009709		PAX7	-0.0337926	2.93011	-0.376269	0.715052	0.851729	-7.00334	0.149446	2.93011	1.66403	0.128957	0.320656	-5.8822
ENSG00000009724		MASP2	0.147608	3.37611	1.38463	0.198082	0.411414	-6.1227	-0.0300561	3.37611	-0.281939	0.784087	0.894981	-7.17318
ENSG00000009765		IYD	0.00482714	2.98711	0.0453214	0.964797	0.983016	-7.07939	0.035677	2.98711	0.334967	0.744989	0.872323	-7.15536
ENSG00000009780		FAM76A	-0.520246	4.42582	-3.9972	0.00285007	0.0227605	-1.97408	-0.466643	4.42582	-3.58535	0.00546411	0.0334938	-2.77033
ENSG00000009790		TRAF3IP3	-0.566976	5.58032	-2.11876	0.0618176	0.19224	-5.06731	-1.0446	5.58032	-3.90364	0.00329797	0.0232402	-2.24757
ENSG00000009830	POMT2		-0.219236	4.77336	-1.22645	0.249801	0.474264	-6.31446	0.253305	4.77336	1.41703	0.188686	0.407712	-6.21586
ENSG00000009844		VTA1	-0.147494	7.25425	-1.32697	0.215784	0.434007	-6.19445	0.148135	7.25425	1.33273	0.213957	0.440181	-6.32196
ENSG00000009950		MLXIPL	0.0134609	4.60498	0.107349	0.916764	0.962206	-7.0742	0.273848	4.60498	2.18391	0.0555055	0.182706	-5.09629
ENSG00000009954		BAZ1B	-0.114847	7.34876	-0.859313	0.411502	0.637032	-6.69017	0.49971	7.34876	3.73896	0.00427576	0.0280915	-2.51686
ENSG00000010017		RANBP9	0.100061	9.87919	0.723865	0.486735	0.699357	-6.8005	0.262908	9.87919	1.90193	0.0881556	0.249725	-5.53413
ENSG00000010030		ETV7	0.0072019	3.62028	0.0403636	0.968646	0.98537	-7.07963	0.0446401	3.62028	0.250189	0.807813	0.907711	-7.1824
ENSG00000010072		C1orf124	-0.0201644	4.46641	-0.133049	0.896954	0.95248	-7.07081	0.332985	4.46641	2.1971	0.0543051	0.180032	-5.07528
ENSG00000010165		METTL13	-0.712238	6.69922	-7.07402	4.62e-05	0.00154584	2.33036	-0.331458	6.69922	-3.29207	0.00879099	0.0479328	-3.25898
ENSG00000010219	DYRK4		0.0790529	7.79919	0.397209	0.700064	0.842189	-6.99459	-1.58916	7.79919	-7.98487	1.72e-05	0.000547493	3.28107
ENSG00000010244		ZNF207	0.200533	8.86205	1.87423	0.0921996	0.250893	-5.4428	0.437916	8.86205	4.09286	0.00245791	0.0186902	-1.94167
ENSG00000010256		UQCRC1	-0.0690635	6.19283	-0.677979	0.514092	0.720678	-6.83407	-0.0193832	6.19283	-0.19028	0.853127	0.934092	-7.19684
ENSG00000010270		STARD3NL	0.564141	8.71075	4.91112	0.000730315	0.0089831	-0.55618	0.270079	8.71075	2.35117	0.0420306	0.150407	-4.82717
ENSG00000010278		CD9	-0.536827	11.0508	-2.27841	0.0474458	0.159962	-4.81346	-1.46216	11.0508	-6.20573	0.000130038	0.00223065	1.14825
ENSG00000010292	NCAPD2		-0.231998	6.19151	-0.887905	0.396696	0.623406	-6.6648	-0.196201	6.19151	-0.750904	0.471052	0.692218	-6.91549
ENSG00000010295	IFFO1		-0.966215	6.53358	-9.98486	2.56e-06	0.000272011	5.31273	-0.0916972	6.53358	-0.947598	0.367008	0.606059	-6.74498
ENSG00000010310	GIPR		0.0968654	3.18949	0.614197	0.553628	0.748351	-6.8774	0.0753959	3.18949	0.478065	0.643504	0.814669	-7.0925
ENSG00000010318	PHF7		-0.388759	4.06113	-1.7524	0.112117	0.285139	-5.62221	-0.208174	4.06113	-0.938376	0.371487	0.610265	-6.75372
ENSG00000010319	SEMA3G		0.168087	3.49516	1.78787	0.105942	0.274629	-5.57057	0.0761452	3.49516	0.809925	0.437964	0.66616	-6.86791
ENSG00000010322	NISCH		-1.09561	8.92406	-7.78173	2.12e-05	0.000980076	3.13983	0.0367838	8.92406	0.261261	0.799514	0.902829	-7.17931
ENSG00000010327	STAB1		-0.223523	9.4443	-1.40269	0.192798	0.405237	-6.09981	-0.987229	9.4443	-6.19522	0.000131751	0.00225345	1.13444
ENSG00000010361	FUZ		-0.0194415	4.0925	-0.135677	0.894932	0.951537	-7.07042	-0.0279162	4.0925	-0.19482	0.849671	0.932581	-7.19589
ENSG00000010379		SLC6A13	0.357226	3.26294	3.75741	0.00415247	0.0297303	-2.36315	-0.0696274	3.26294	-0.732363	0.481771	0.699873	-6.92978
ENSG00000010404		IDS	-0.154715	8.42021	-1.4383	0.182731	0.391769	-6.05412	0.907512	8.42021	8.43665	1.08e-05	0.000405804	3.76329
ENSG00000010438		PRSS3	0.271134	3.90434	0.695585	0.503487	0.711929	-6.82142	1.27829	3.90434	3.27941	0.00897514	0.0487702	-3.28019
ENSG00000010539		ZNF200	0.00509682	6.9709	0.0311724	0.975783	0.988912	-7.07999	0.222774	6.9709	1.3625	0.204725	0.428698	-6.28499
ENSG00000010610	CD4		0.0519082	4.31512	0.506572	0.6241	0.795166	-6.94148	-0.523641	4.31512	-5.11021	0.000551573	0.00620502	-0.375344
ENSG00000010626	LRRC23		0.523167	4.80927	3.25654	0.00931781	0.0509314	-3.19193	0.0531168	4.80927	0.330634	0.748157	0.874894	-7.15693
ENSG00000010671		BTK	-1.3274	7.6313	-11.0553	1.05e-06	0.000162605	6.21042	-0.450288	7.6313	-3.75022	0.00420011	0.0277649	-2.49837
ENSG00000010704	HFE		-0.36224	4.19222	-2.04109	0.0702481	0.209401	-5.18854	-0.373131	4.19222	-2.10246	0.0635029	0.199417	-5.22507
ENSG00000010803		SCMH1	-0.247997	3.5278	-2.11249	0.062461	0.19362	-5.07717	-0.101831	3.5278	-0.86742	0.407265	0.640893	-6.81856
ENSG00000010810		FYN	0.66509	7.68874	1.4948	0.16769	0.371176	-5.98013	2.8412	7.68874	6.38564	0.000104159	0.00189368	1.38238
ENSG00000010818		HIVEP2	2.43884	6.08989	6.3203	0.000112847	0.00268038	1.39844	0.957269	6.08989	2.48078	0.0338498	0.129553	-4.61516
ENSG00000010932		FMO1	0.0336946	3.22608	0.306582	0.76583	0.881576	-7.02915	0.10557	3.22608	0.960561	0.360779	0.600017	-6.73258
ENSG00000011007		TCEB3	0.0977464	7.40376	0.606226	0.558688	0.752363	-6.88253	0.157098	7.40376	0.974326	0.354249	0.593152	-6.71926
ENSG00000011009		LYPLA2	-0.61029	10.402	-5.84956	0.000204296	0.0039507	0.777174	-0.557093	10.402	-5.33968	0.000401936	0.00498304	-0.0420161
ENSG00000011021		CLCN6	-0.227331	3.92629	-2.05814	0.0683079	0.20546	-5.16207	-0.232415	3.92629	-2.10417	0.063324	0.199068	-5.22238
ENSG00000011028	MRC2		-0.382536	4.22003	-2.46688	0.0346455	0.128603	-4.50736	-0.155642	4.22003	-1.0037	0.340608	0.580207	-6.69032
ENSG00000011083		SLC6A7	0.0920892	3.25897	0.976559	0.353198	0.582552	-6.58175	0.153841	3.25897	1.63141	0.135733	0.331422	-5.92804
ENSG00000011105		TSPAN9	-0.00775833	3.89828	-0.0527022	0.95907	0.980555	-7.079	0.42714	3.89828	2.90156	0.0167578	0.0774048	-3.9144
ENSG00000011114	BTBD7		-0.391135	6.61457	-3.07447	0.0125766	0.0631022	-3.49642	-0.304802	6.61457	-2.39586	0.0390106	0.143272	-4.75437
ENSG00000011143		MKS1	0.00751232	4.15734	0.047956	0.962753	0.982268	-7.07926	0.100467	4.15734	0.641342	0.536591	0.740164	-6.99526
ENSG00000011198		ABHD5	0.276357	6.5617	1.09465	0.300868	0.530623	-6.46127	0.638801	6.5617	2.53028	0.0311603	0.121868	-4.53356
ENSG00000011201		KAL1	-1.10067	6.30288	-4.85084	0.000796006	0.00947516	-0.646194	-0.0304646	6.30288	-0.134262	0.89602	0.952867	-7.20682
ENSG00000011243	AKAP8L		0.14664	6.75776	0.999999	0.342305	0.573012	-6.55871	-0.246874	6.75776	-1.68354	0.125054	0.315013	-5.85456
ENSG00000011258		MBTD1	-0.137813	6.70799	-0.752588	0.470086	0.686512	-6.77849	0.133298	6.70799	0.727931	0.484356	0.701718	-6.93315
ENSG00000011260	UTP18		-0.777861	4.73571	-4.65806	0.0010521	0.011378	-0.937483	-0.401184	4.73571	-2.40241	0.0385861	0.142127	-4.74367
ENSG00000011275	RNF216		0.0804652	5.99205	0.692221	0.505502	0.713863	-6.82386	0.395696	5.99205	3.40407	0.00732344	0.0416318	-3.07178
ENSG00000011295		TTC19	-0.236373	7.14888	-1.46044	0.176703	0.383322	-6.02534	-0.403807	7.14888	-2.49494	0.0330581	0.127325	-4.59186
ENSG00000011304	PTBP1		-0.0436101	9.63133	-0.410405	0.690687	0.836461	-6.98883	-0.2174	9.63133	-2.0459	0.0696951	0.212456	-5.31346
ENSG00000011332	DPF1		0.165789	3.70654	1.55505	0.152855	0.349449	-5.89933	0.00473751	3.70654	0.0444364	0.965484	0.985443	-7.21564
ENSG00000011347			0.0389812	3.21747	0.43084	0.676276	0.828322	-6.97957	0.106859	3.21747	1.18106	0.266539	0.502306	-6.50135
ENSG00000011376		LARS2	-0.626697	6.14125	-3.33951	0.00813527	0.0463816	-3.05353	-0.353901	6.14125	-1.88585	0.0904818	0.254067	-5.55834
ENSG00000011405	PIK3C2A		-0.122629	4.22679	-1.2228	0.251115	0.475738	-6.31869	0.0289846	4.22679	0.289022	0.778824	0.891975	-7.17097
ENSG00000011422	PLAUR		1.59485	9.84544	7.81491	2.05e-05	0.000957917	3.17632	1.56073	9.84544	7.64769	2.45e-05	0.000690842	2.90649
ENSG00000011426		ANLN	0.220169	4.06843	0.505669	0.62471	0.79532	-6.94196	0.184967	4.06843	0.424818	0.680508	0.836194	-7.11838
ENSG00000011451	WIZ		0.138266	4.57987	0.949841	0.365924	0.593764	-6.60747	0.084777	4.57987	0.582391	0.573977	0.76674	-7.03342
ENSG00000011454		RABGAP1	-0.45392	8.37951	-3.944	0.00309628	0.0241466	-2.05988	-0.290347	8.37951	-2.52275	0.0315554	0.122989	-4.54599
ENSG00000011465	DCN		-0.109727	3.162	-0.977127	0.352932	0.582499	-6.5812	0.142929	3.162	1.2728	0.233606	0.46292	-6.39468
ENSG00000011478	QPCTL		-0.0222689	3.97009	-0.197806	0.8474	0.926094	-7.05908	0.0554288	3.97009	0.492353	0.633742	0.80851	-7.08506
ENSG00000011485		PPP5C	-0.404492	3.64349	-3.88839	0.00337772	0.025585	-2.14988	-0.0100628	3.64349	-0.0967342	0.924964	0.966386	-7.21158
ENSG00000011523		CEP68	0.0612607	5.69919	0.354984	0.73042	0.861292	-7.01177	0.424436	5.69919	2.45946	0.0350783	0.132761	-4.65022
ENSG00000011566		MAP4K3	-0.312117	4.79158	-3.00095	0.0142058	0.068584	-3.61951	-0.11965	4.79158	-1.15041	0.278339	0.515545	-6.53568
ENSG00000011590	ZBTB32		-0.191894	3.31381	-1.34261	0.210854	0.427569	-6.17519	0.253963	3.31381	1.77689	0.107819	0.285976	-5.71994
ENSG00000011600	TYROBP		-0.185213	12.9151	-1.65367	0.131075	0.316278	-5.7631	0.0270902	12.9151	0.241875	0.814061	0.911228	-7.18464
ENSG00000011638	TMEM159		-0.671453	6.25094	-2.7669	0.0209773	0.0899822	-4.01078	-1.7233	6.25094	-7.10132	4.48e-05	0.00104464	2.27121
ENSG00000011677		GABRA3	0.0695344	3.3884	0.66112	0.524374	0.728583	-6.8459	0.150359	3.3884	1.42958	0.185152	0.402794	-6.19971
ENSG00000012048	BRCA1		0.0051172	3.43012	0.0543559	0.957787	0.980137	-7.0789	-0.0465405	3.43012	-0.494362	0.632375	0.80793	-7.08399
ENSG00000012061	ERCC1		-0.384297	6.84154	-3.15148	0.0110747	0.0572922	-3.36754	-0.871889	6.84154	-7.15006	4.24e-05	0.00100867	2.32934
ENSG00000012124	CD22		-0.231342	3.80351	-1.26671	0.235683	0.457624	-6.2672	-0.595187	3.80351	-3.25893	0.00928138	0.050095	-3.31449
ENSG00000012174		MBTPS2	0.023486	6.47927	0.181664	0.859695	0.932417	-7.06243	-0.135129	6.47927	-1.04523	0.321997	0.562816	-6.64822
ENSG00000012211		PRICKLE3	-0.0670781	3.67771	-0.528698	0.609244	0.785468	-6.92925	0.143131	3.67771	1.12814	0.287175	0.524987	-6.56021
ENSG00000012223	LTF		-0.167578	3.25545	-0.973774	0.35451	0.583435	-6.58446	-0.0543768	3.25545	-0.315976	0.75891	0.880757	-7.16209
ENSG00000012232		EXTL3	0.0752167	5.51203	0.545761	0.597915	0.77838	-6.91948	0.220625	5.51203	1.60082	0.142375	0.341673	-5.97057
ENSG00000012504	NR1H4		0.323756	2.86831	2.95741	0.015271	0.0720484	-3.6924	0.0964376	2.86831	0.880927	0.400275	0.634311	-6.80655
ENSG00000012660	ELOVL5		0.389132	8.81076	2.55828	0.0297348	0.115194	-4.35704	-0.0853581	8.81076	-0.561172	0.58778	0.777152	-7.04632
ENSG00000012779		ALOX5	-1.58473	6.48623	-7.07507	4.62e-05	0.00154584	2.33161	0.22013	6.48623	0.982779	0.350283	0.589517	-6.711
ENSG00000012817		SMCY	-0.0279381	3.0523	-0.267138	0.79512	0.897961	-7.04147	0.00264754	3.0523	0.0253152	0.980332	0.992102	-7.21637
ENSG00000012822	CALCOCO1		0.119056	3.60007	1.24567	0.242978	0.466351	-6.29204	0.166335	3.60007	1.74034	0.11429	0.297408	-5.77309
ENSG00000012963	UBR7		-0.00886041	6.02764	-0.0706749	0.945134	0.974173	-7.07778	0.0962847	6.02764	0.768014	0.461297	0.683775	-6.90202
ENSG00000012983	MAP4K5		0.0589315	6.41095	0.395066	0.701591	0.843411	-6.9955	-0.594074	6.41095	-3.98256	0.00291566	0.0212165	-2.11949
ENSG00000013016		EHD3	-0.0398783	3.44369	-0.356942	0.729001	0.860708	-7.01102	0.0396195	3.44369	0.354625	0.73068	0.864673	-7.148
ENSG00000013275	PSMC4		0.102709	7.75341	0.713531	0.492815	0.703845	-6.80823	0.13275	7.75341	0.922232	0.379422	0.616972	-6.76885
ENSG00000013288	MAN2B2		-0.184551	6.02645	-1.74431	0.113569	0.287836	-5.63391	-0.193432	6.02645	-1.82825	0.0992948	0.270493	-5.64433
ENSG00000013293	SLC7A14		0.314096	3.07562	3.68913	0.00462839	0.0318385	-2.475	-0.124522	3.07562	-1.46255	0.176138	0.390098	-6.15683
ENSG00000013297	CLDN11		-0.0152088	3.29961	-0.139293	0.892151	0.950151	-7.06988	0.106448	3.29961	0.97493	0.353965	0.593068	-6.71867
ENSG00000013306	SLC25A39		-0.537841	8.33178	-3.66078	0.00484249	0.0327738	-2.52157	-0.0864409	8.33178	-0.588354	0.570131	0.763743	-7.02972
ENSG00000013364		MVP	0.406367	6.26896	3.43975	0.0069113	0.0413715	-2.88682	1.15421	6.26896	9.77001	3.09e-06	0.000187366	5.06726
ENSG00000013374	NUB1		-0.394885	6.53375	-1.88838	0.0901119	0.247005	-5.42159	0.0667078	6.53375	0.319004	0.756684	0.879346	-7.16104
ENSG00000013375		PGM3	0.777772	5.70817	5.26933	0.000442539	0.00649678	-0.0321625	0.483926	5.70817	3.27855	0.00898776	0.0488093	-3.28163
ENSG00000013392	RWDD2A		0.790607	5.48834	6.23505	0.000125383	0.00285753	1.28823	1.76289	5.48834	13.9028	1.36e-07	2.94e-05	8.23625
ENSG00000013503	POLR3B		-1.41625	5.22612	-6.83161	6.12e-05	0.00178656	2.0388	-1.09082	5.22612	-5.26182	0.000447124	0.00536214	-0.154269
ENSG00000013523	ANGEL1		-0.215257	4.17858	-1.3165	0.219137	0.438762	-6.20726	-0.0963454	4.17858	-0.589241	0.56956	0.76356	-7.02916
ENSG00000013561		RNF14	-0.39979	7.45301	-2.7203	0.0226759	0.0950239	-4.08841	-0.112687	7.45301	-0.766762	0.462006	0.684481	-6.90302
ENSG00000013563		DNASE1L1	-0.290729	7.31582	-2.9933	0.0143873	0.0692328	-3.63232	-0.347386	7.31582	-3.57664	0.00554111	0.0338011	-2.78476
ENSG00000013573	DDX11		0.182775	4.20939	0.801031	0.442848	0.665386	-6.73966	-0.23405	4.20939	-1.02575	0.330628	0.57125	-6.66814
ENSG00000013583	HEBP1		-0.0317035	9.90604	-0.197379	0.847724	0.926104	-7.05917	-1.53174	9.90604	-9.5363	3.81e-06	0.000208944	4.85067
ENSG00000013588	GPRC5A		1.33298	3.69251	7.39507	3.23e-05	0.00127754	2.7051	0.0601096	3.69251	0.333475	0.746079	0.873334	-7.15591
ENSG00000013619		MAMLD1	2.06304	4.63307	16.472	2.92e-08	2.45e-05	9.65634	0.795991	4.63307	6.35544	0.000108081	0.00195289	1.34338
ENSG00000013725	CD6		-0.199235	3.64733	-0.868481	0.406713	0.63223	-6.68211	-0.348207	3.64733	-1.51786	0.16187	0.369807	-6.08353
ENSG00000013810		TACC3	-0.332735	3.64715	-2.41814	0.0375854	0.136355	-4.58707	-0.249956	3.64715	-1.81655	0.10118	0.274012	-5.66165
ENSG00000014123	KIAA0776		-0.252275	7.77249	-1.99966	0.0751827	0.218984	-5.25249	0.150725	7.77249	1.19472	0.261408	0.49678	-6.48583
ENSG00000014138	POLA2		-0.35763	4.82508	-2.02006	0.0727133	0.214275	-5.22107	-0.111327	4.82508	-0.628825	0.544409	0.745847	-7.00365
ENSG00000014164	ZC3H3		-0.0379493	4.30972	-0.291828	0.776743	0.887124	-7.03396	0.122417	4.30972	0.941382	0.370022	0.608976	-6.75088
ENSG00000014216	CAPN1		-0.411667	4.96626	-2.5646	0.0294217	0.114413	-4.3466	-9.46e-05	4.96626	-0.000589368	0.999542	0.999876	-7.21673
ENSG00000014257	ACPP		0.183533	4.02421	1.06114	0.315073	0.545515	-6.49656	-0.210395	4.02421	-1.21645	0.253414	0.487059	-6.46088
ENSG00000014641		MDH1	-0.414789	10.6996	-2.72702	0.0224226	0.0943583	-4.07722	-0.203967	10.6996	-1.34097	0.211366	0.436635	-6.31177
ENSG00000014824		SLC30A9	0.124486	7.69567	1.39042	0.196373	0.409313	-6.11538	0.19916	7.69567	2.22448	0.0518942	0.173971	-5.03155
ENSG00000014914		MTMR11	0.0220899	3.40409	0.239084	0.816161	0.910654	-7.04922	0.190944	3.40409	2.06663	0.067361	0.208047	-5.28116
ENSG00000014919		COX15	-0.435251	6.30311	-3.33483	0.00819776	0.0466021	-3.06135	0.0318554	6.30311	0.244072	0.812408	0.910332	-7.18406
ENSG00000015133	CCDC88C		-0.600149	4.08667	-4.20494	0.00206986	0.0181555	-1.64223	-0.831528	4.08667	-5.82608	0.000210598	0.00315217	0.639546
ENSG00000015153	YAF2		0.14092	5.89188	1.1255	0.288237	0.516831	-6.42804	0.394683	5.89188	3.15224	0.0110607	0.0570759	-3.49343
ENSG00000015171		ZMYND11	0.493037	4.84659	3.62281	0.00514559	0.0341812	-2.58404	1.15291	4.84659	8.47153	1.05e-05	0.000397022	3.79962
ENSG00000015285		WAS	0.055565	4.98061	0.377875	0.713898	0.851327	-7.00269	0.279552	4.98061	1.90112	0.0882716	0.249973	-5.53535
ENSG00000015413		DPEP1	-0.0265894	2.99399	-0.230299	0.822783	0.913369	-7.05147	0.0172015	2.99399	0.148988	0.884704	0.947179	-7.20453
ENSG00000015475		BID	-0.116667	9.86159	-0.838798	0.422357	0.647915	-6.70793	0.257729	9.86159	1.85299	0.095416	0.263677	-5.60755
ENSG00000015479		MATR3	-0.288819	7.12689	-2.26463	0.0485463	0.162562	-4.83561	-0.0764104	7.12689	-0.599132	0.563215	0.759213	-7.02293
ENSG00000015520		NPC1L1	-0.0432024	3.79873	-0.457543	0.657651	0.817458	-6.96681	0.388291	3.79873	4.11228	0.00238552	0.0182825	-1.91051
ENSG00000015532	XYLT2		0.134909	3.71015	1.3767	0.200441	0.414443	-6.13269	0.0607558	3.71015	0.619993	0.549964	0.750366	-7.00947
ENSG00000015592		STMN4	0.0443871	3.16016	0.476173	0.644802	0.808676	-6.95747	-0.0901857	3.16016	-0.967488	0.357482	0.596153	-6.7259
ENSG00000015676		NUDCD3	-0.121737	4.45826	-1.02116	0.332687	0.562417	-6.53753	-0.160966	4.45826	-1.35023	0.208489	0.433131	-6.3003
ENSG00000016082	ISL1		-0.13313	3.17338	-1.13978	0.282529	0.510023	-6.41241	0.277023	3.17338	2.37171	0.0406152	0.147105	-4.79376
ENSG00000016391	CHDH		-0.00364088	3.63698	-0.0342072	0.973426	0.98778	-7.07988	0.0605817	3.63698	0.569185	0.582546	0.773144	-7.0415
ENSG00000016402		IL20RA	0.131705	3.22284	1.27653	0.23234	0.454289	-6.25551	-0.0744547	3.22284	-0.721635	0.488043	0.7048	-6.93791
ENSG00000016490		CLCA1	-0.0822852	3.21239	-0.647503	0.532767	0.73463	-6.85526	-0.00191945	3.21239	-0.0151042	0.988264	0.99539	-7.2166
ENSG00000016602		CLCA4	0.0281514	2.78126	0.309458	0.763709	0.880169	-7.02819	0.143912	2.78126	1.58197	0.146611	0.347858	-5.99654
ENSG00000016864	GLT8D1		-0.31377	8.41957	-2.78398	0.0203874	0.0882695	-3.98229	0.241014	8.41957	2.13844	0.0598417	0.191923	-5.16839
ENSG00000017260	ATP2C1		0.949084	8.616	7.05673	4.72e-05	0.00154952	2.30981	0.914945	8.616	6.80289	6.32e-05	0.0013276	1.90866
ENSG00000017373			0.202357	3.69214	1.76564	0.109773	0.280965	-5.60299	-0.15818	3.69214	-1.38019	0.1994	0.422316	-6.26276
ENSG00000017427		IGF1	-1.5458	7.6145	-4.65396	0.00105842	0.0114254	-0.94374	-4.82733	7.6145	-14.5337	9.12e-08	2.56e-05	8.63097
ENSG00000017483		SLC38A5	-0.340278	3.85313	-1.76698	0.109539	0.280649	-5.60104	-0.222051	3.85313	-1.15305	0.277306	0.514287	-6.53275
ENSG00000017621		MAGIX	-0.00510551	3.19749	-0.0492906	0.961717	0.981893	-7.07919	0.134538	3.19749	1.29888	0.224875	0.452861	-6.36331
ENSG00000017797		RALBP1	-0.036087	6.23088	-0.212707	0.836087	0.921141	-7.05573	0.137786	6.23088	0.812149	0.436748	0.665233	-6.86605
ENSG00000018189		RIPX	-0.495747	5.94103	-2.45319	0.0354475	0.130918	-4.52978	-0.6063	5.94103	-3.00026	0.014222	0.0685497	-3.74868
ENSG00000018236	CNTN1		0.157392	3.24161	1.21402	0.254298	0.479037	-6.32883	-0.24027	3.24161	-1.85329	0.0953698	0.263591	-5.6071
ENSG00000018280		SLC11A1	1.00283	5.97853	3.98501	0.00290459	0.0230185	-1.99371	3.18113	5.97853	12.6411	3.2e-07	4.5e-05	7.38444
ENSG00000018408	WWTR1		0.0254137	3.26866	0.295127	0.774298	0.886112	-7.0329	0.0577957	3.26866	0.671179	0.518225	0.727215	-6.97466
ENSG00000018510		AGPS	-0.712916	6.4339	-5.77685	0.000224503	0.00423594	0.678412	-0.282767	6.4339	-2.2913	0.0464393	0.160869	-4.92415
ENSG00000018610		CXorf56	-0.411101	4.84518	-1.85416	0.095237	0.256229	-5.47275	-0.111122	4.84518	-0.501187	0.627743	0.804731	-7.08035
ENSG00000018625		ATP1A2	0.102797	3.19156	1.15467	0.276674	0.50405	-6.39596	-0.119342	3.19156	-1.34052	0.211508	0.436822	-6.31234
ENSG00000018699		TTC27	-1.53323	6.30492	-4.97264	0.000669231	0.00847581	-0.464865	-1.3152	6.30492	-4.26552	0.00188762	0.0153599	-1.6662
ENSG00000018869	ZNF582		0.248909	3.45442	1.94895	0.0816705	0.231131	-5.33005	0.125954	3.45442	0.986218	0.348679	0.587861	-6.70762
ENSG00000019102		VSIG2	-0.0875046	3.74696	-0.857889	0.412249	0.637684	-6.69141	0.124784	3.74696	1.22337	0.25091	0.483938	-6.45287
ENSG00000019144	PHLDB1		0.538289	4.01894	5.1289	0.000537385	0.00730488	-0.235374	0.399138	4.01894	3.80305	0.00386324	0.0260562	-2.41175
ENSG00000019169		MARCO	0.488541	8.36701	0.87706	0.402268	0.628205	-6.6745	0.130523	8.36701	0.234323	0.819748	0.914474	-7.18661
ENSG00000019186		CYP24A1	0.0386991	3.068	0.4265	0.679325	0.830193	-6.98157	-0.106595	3.068	-1.17478	0.268923	0.504539	-6.50844
ENSG00000019485	PRDM11		-0.223987	3.53865	-1.6339	0.135206	0.322847	-5.7908	-0.0325882	3.53865	-0.237718	0.81719	0.913132	-7.18573
ENSG00000019505	SYT13		-0.0565137	3.26338	-0.58096	0.574902	0.763978	-6.89841	0.0025719	3.26338	0.0264391	0.979459	0.991674	-7.21634
ENSG00000019549		SNAI2	-0.022713	3.17655	-0.196536	0.848366	0.926316	-7.05935	-0.0439234	3.17655	-0.380068	0.712323	0.855028	-7.13786
ENSG00000019582	CD74		-0.610096	10.7352	-2.93563	0.0158339	0.0738735	-3.72884	-1.65084	10.7352	-7.94345	1.79e-05	0.000558047	3.23574
ENSG00000019991		HGF	-0.51702	4.81586	-2.04463	0.0698405	0.208516	-5.18304	-2.94246	4.81586	-11.6364	6.69e-07	7.58e-05	6.63929
ENSG00000019995		ZRANB1	0.0762999	5.78929	0.806107	0.440056	0.662942	-6.73547	0.090115	5.78929	0.952063	0.364854	0.603873	-6.74073
ENSG00000020129		NCDN	-0.0339337	4.54121	-0.278392	0.786726	0.893025	-7.03813	0.261733	4.54121	2.14726	0.0589755	0.190067	-5.15444
ENSG00000020181	GPR124		1.40178	5.26809	9.00385	6.24e-06	0.000487467	4.40446	3.28017	5.26809	21.0691	3.04e-09	4.05e-06	11.8075
ENSG00000020256		ZFP64	-0.254147	4.40676	-2.41485	0.0377928	0.136967	-4.59245	-0.210663	4.40676	-2.00168	0.0749347	0.223569	-5.38194
ENSG00000020426		MNAT1	0.62837	5.36218	4.56176	0.00121185	0.0125536	-1.08496	-0.226178	5.36218	-1.64197	0.133505	0.327782	-5.91325
ENSG00000020577	SAMD4A		0.207304	4.21263	1.36418	0.204214	0.419208	-6.14838	-0.357015	4.21263	-2.34936	0.0421579	0.150709	-4.83012
ENSG00000020922	MRE11A		-0.44881	5.49562	-3.29966	0.00868258	0.0485129	-3.11997	-0.17167	5.49562	-1.26212	0.237256	0.467376	-6.40738
ENSG00000021300	PLEKHB1		0.130477	3.71812	1.10078	0.298326	0.527883	-6.45473	0.115576	3.71812	0.975064	0.353902	0.593046	-6.71854
ENSG00000021355		SERPINB1	0.549199	10.1593	3.37673	0.00765647	0.0444556	-2.99157	-0.0336373	10.1593	-0.206818	0.840554	0.927473	-7.19325
ENSG00000021461	CYP3A43		0.30418	3.24638	2.08321	0.0655483	0.200167	-5.123	0.118759	3.24638	0.813332	0.436102	0.664776	-6.86507
ENSG00000021488	SLC7A9		-0.0290199	3.30641	-0.208301	0.839428	0.922533	-7.05674	0.111212	3.30641	0.798264	0.444375	0.670518	-6.87756
ENSG00000021574		SPAST	-0.500618	5.44771	-3.91178	0.00325618	0.0249409	-2.11198	0.138043	5.44771	1.07866	0.307584	0.547455	-6.61336
ENSG00000021645	NRXN3		-0.144583	3.09103	-1.64457	0.132963	0.319042	-5.77588	0.0758456	3.09103	0.86271	0.409723	0.642865	-6.82271
ENSG00000021762		OSBPL5	0.00112281	4.03608	0.0116088	0.99098	0.995841	-7.08045	-0.312235	4.03608	-3.22821	0.00976116	0.0518639	-3.36598
ENSG00000021776	AQR		-0.405385	7.29562	-4.14344	0.00227402	0.0193193	-1.73993	0.0555091	7.29562	0.567359	0.583737	0.774179	-7.04261
ENSG00000021826		CPS1	0.13346	3.24876	1.36024	0.205413	0.421154	-6.1533	-0.147071	3.24876	-1.49897	0.166624	0.376481	-6.10875
ENSG00000021852		C8B	-0.0801328	3.20981	-0.470679	0.648578	0.81089	-6.96026	0.124183	3.20981	0.729421	0.483486	0.701062	-6.93202
ENSG00000022267		FHL1	0.0940698	3.1558	1.03483	0.326584	0.556979	-6.52367	-0.098175	3.1558	-1.07999	0.307022	0.546786	-6.61196
ENSG00000022277		C20orf43	0.205226	4.30953	0.858147	0.412113	0.637531	-6.69119	-0.120213	4.30953	-0.502668	0.62674	0.804082	-7.07956
ENSG00000022355		GABRA1	0.0539244	3.0727	0.563854	0.586025	0.771675	-6.9088	-0.041752	3.0727	-0.436575	0.672256	0.832265	-7.11292
ENSG00000022556	NLRP2		0.660805	4.29963	2.73919	0.0219713	0.0930899	-4.05696	1.0207	4.29963	4.23105	0.00198911	0.0159645	-1.7209
ENSG00000022567	SLC45A4		0.164876	5.44189	0.516729	0.617258	0.79091	-6.93592	-2.79439	5.44189	-8.75774	7.9e-06	0.000329685	4.093
ENSG00000022840	RNF10		0.0764811	8.6125	0.835243	0.424258	0.649361	-6.71097	0.194436	8.6125	2.12342	0.0613447	0.194898	-5.19209
ENSG00000022976	ZNF839		-0.0960628	4.38621	-1.0079	0.338691	0.569116	-6.55085	0.116514	4.38621	1.22247	0.251233	0.484189	-6.45391
ENSG00000023041		ZDHHC6	-0.27723	7.86769	-2.59619	0.0279073	0.110407	-4.2944	0.246475	7.86769	2.30817	0.0451528	0.157712	-4.89689
ENSG00000023171	GRAMD1B		0.0192977	3.16054	0.210821	0.837517	0.922043	-7.05617	-0.71737	3.16054	-7.83702	2e-05	0.000604256	3.11841
ENSG00000023191		RNH1	-0.344643	9.86697	-2.82965	0.0188911	0.0837463	-3.90605	-0.0609685	9.86697	-0.500575	0.628157	0.804935	-7.08068
ENSG00000023228		NDUFS1	-0.278961	7.04244	-2.32383	0.0439905	0.15166	-4.74026	0.133279	7.04244	1.11026	0.294423	0.532876	-6.57962
ENSG00000023287	RB1CC1		0.746555	8.67065	5.88114	0.000196143	0.00386084	0.81982	0.421942	8.67065	3.32393	0.0083449	0.0459556	-3.20567
ENSG00000023318		ERP44	-0.0167988	6.92019	-0.161283	0.875277	0.940802	-7.06625	0.0503602	6.92019	0.483501	0.639781	0.812598	-7.08969
ENSG00000023330	ALAS1		0.423322	8.5335	2.91393	0.0164162	0.0759865	-3.76517	0.287059	8.5335	1.97596	0.0781515	0.230638	-5.42148
ENSG00000023445	BIRC3		1.37564	8.42112	4.36866	0.00161542	0.0151668	-1.38445	-0.0443842	8.42112	-0.140953	0.890876	0.950436	-7.20581
ENSG00000023516		AKAP11	-1.32355	8.75007	-12.9955	2.5e-07	7.34e-05	7.62954	-0.821718	8.75007	-8.06817	1.57e-05	0.000517626	3.37165
ENSG00000023572		GLRX2	0.0505052	8.05262	0.310956	0.762605	0.879629	-7.02769	0.426652	8.05262	2.62686	0.0265114	0.108365	-4.37354
ENSG00000023608		SNAPC1	2.25512	5.503	7.05561	4.72e-05	0.00154952	2.30848	0.546426	5.503	1.70961	0.120003	0.306524	-5.81733
ENSG00000023697	DERA		0.334706	8.19162	1.53584	0.157456	0.356359	-5.92531	-0.00477637	8.19162	-0.021917	0.982971	0.993403	-7.21646
ENSG00000023734	STRAP		-0.321208	9.206	-2.98498	0.0145874	0.0698522	-3.64625	0.0305864	9.206	0.284239	0.782377	0.894331	-7.17247
ENSG00000023839		ABCC2	0.0622959	3.6465	0.708793	0.495619	0.705447	-6.81174	0.182165	3.6465	2.07265	0.0666978	0.206586	-5.27177
ENSG00000023843	ACCN5		-0.143848	3.2039	-1.12145	0.289868	0.518695	-6.43244	-0.0307097	3.2039	-0.239416	0.815911	0.912398	-7.18529
ENSG00000023892		DEF6	-1.45311	6.25595	-5.51568	0.000316911	0.00531716	0.317416	-0.192895	6.25595	-0.732185	0.481874	0.699908	-6.92992
ENSG00000023902		PLEKHO1	-0.25854	10.053	-2.42353	0.0372485	0.135468	-4.57827	0.173302	10.053	1.62452	0.137204	0.333902	-5.93765
ENSG00000023909		GCLM	1.70413	8.32013	9.56258	3.72e-06	0.000338198	4.93249	0.566026	8.32013	3.17621	0.0106325	0.055356	-3.45321
ENSG00000024048		UBR2	0.151146	5.12018	1.44672	0.180418	0.38875	-6.0432	0.0540165	5.12018	0.517027	0.617057	0.798142	-7.07172
ENSG00000024422	EHD2		0.140618	3.45657	1.35448	0.207179	0.423222	-6.16048	0.0196422	3.45657	0.189199	0.853951	0.934383	-7.19707
ENSG00000024526		DEPDC1	0.0914208	3.56474	0.420505	0.683548	0.832611	-6.98431	0.217584	3.56474	1.00081	0.341931	0.581636	-6.69319
ENSG00000024862		CCDC28A	0.0838224	9.95663	0.377936	0.713854	0.851327	-7.00266	-0.056503	9.95663	-0.254759	0.804384	0.905716	-7.18114
ENSG00000025039	RRAGD		-0.309408	8.24957	-1.90862	0.0872047	0.241478	-5.39115	-1.73821	8.24957	-10.7223	1.38e-06	0.000114387	5.90256
ENSG00000025156		HSF2	-0.56491	4.49358	-3.99853	0.00284418	0.0227547	-1.97194	-0.341001	4.49358	-2.41366	0.0378679	0.139945	-4.72528
ENSG00000025293		PHF20	0.596315	6.79593	5.02388	0.000622533	0.00809983	-0.389227	0.43345	6.79593	3.65176	0.00491273	0.031019	-2.6605
ENSG00000025434		NR1H3	-1.19555	7.50221	-5.88946	0.000194051	0.00384128	0.831045	0.402739	7.50221	1.98395	0.077138	0.228508	-5.40921
ENSG00000025708		TYMP	-0.030681	4.54243	-0.242398	0.813667	0.909311	-7.04835	0.664859	4.54243	5.25278	0.000452717	0.00538886	-0.167365
ENSG00000025770		NCAPH2	-0.044004	4.015	-0.470913	0.648417	0.810844	-6.96014	0.0810026	4.015	0.866858	0.407558	0.641131	-6.81906
ENSG00000025772		TOMM34	0.447465	5.29534	4.3937	0.00155587	0.0148321	-1.34534	-0.141503	5.29534	-1.38943	0.196665	0.418538	-6.25108
ENSG00000025796		SEC63	-0.207152	8.10316	-2.11718	0.0619791	0.192572	-5.0698	0.115522	8.10316	1.18068	0.266681	0.502306	-6.50178
ENSG00000025800		KPNA6	-0.240889	7.68393	-2.74278	0.02184	0.0926578	-4.05099	0.127926	7.68393	1.45657	0.177744	0.392247	-6.16465
ENSG00000026025		VIM	-0.147008	13.4278	-1.53034	0.158793	0.358236	-5.9327	-0.443588	13.4278	-4.61771	0.00111612	0.0104145	-1.11608
ENSG00000026036		TNFRSF6B	0.30005	4.36276	2.55601	0.0298475	0.115515	-4.36077	0.122272	4.36276	1.04159	0.323596	0.5641	-6.65197
ENSG00000026103		FAS	-0.594084	5.2796	-2.0962	0.0641607	0.197298	-5.10269	-0.0821236	5.2796	-0.28977	0.778269	0.891932	-7.17074
ENSG00000026508	CD44		0.746274	10.7109	5.16926	0.000508072	0.00704472	-0.176684	1.37319	10.7109	9.51178	3.9e-06	0.000211355	4.82766
ENSG00000026559		KCNG1	-0.182449	3.06779	-1.10861	0.295098	0.524278	-6.44632	-0.140932	3.06779	-0.85634	0.413062	0.645976	-6.8283
ENSG00000026652		AGPAT4	0.078976	4.26084	0.601911	0.561439	0.75474	-6.88529	-0.162036	4.26084	-1.23495	0.246764	0.478772	-6.43938
ENSG00000026751		SLAMF7	0.705472	8.29875	3.2225	0.00985315	0.0528733	-3.24879	1.99093	8.29875	9.09432	5.73e-06	0.000265611	4.42758
ENSG00000026950		BTN3A1	-0.338483	3.53124	-3.6901	0.00462126	0.0318018	-2.47341	-0.739811	3.53124	-8.06533	1.58e-05	0.000517626	3.36857
ENSG00000027001		MIPEP	-0.485227	6.71391	-2.70228	0.0233695	0.0969392	-4.1184	-0.86842	6.71391	-4.83632	0.000812751	0.00828817	-0.783071
ENSG00000027075		PRKCH	0.473472	6.89465	1.7337	0.115502	0.291017	-5.64921	0.0402474	6.89465	0.147373	0.885944	0.947757	-7.20479
ENSG00000027644		INSRR	0.309578	3.13722	2.17112	0.0566933	0.180772	-4.98472	-0.101409	3.13722	-0.711201	0.494193	0.709494	-6.9457
ENSG00000027697		IFNGR1	-0.643863	9.93454	-2.8621	0.0178962	0.0804072	-3.85183	1.0049	9.93454	4.467	0.00139452	0.0123686	-1.34949
ENSG00000027847		B4GALT7	-0.49989	5.25492	-3.98774	0.00289228	0.0229727	-1.98931	-0.164558	5.25492	-1.31272	0.220357	0.447702	-6.34649
ENSG00000027869		SH2D2A	-0.214364	4.46387	-0.671445	0.518062	0.723308	-6.83868	0.0462165	4.46387	0.144763	0.887949	0.948909	-7.20521
ENSG00000028116		VRK2	-0.355045	9.09681	-1.97005	0.0789089	0.226131	-5.29788	1.5122	9.09681	8.39078	1.13e-05	0.000419925	3.71532
ENSG00000028137		TNFRSF1B	1.07738	8.38166	4.01313	0.00278042	0.0223972	-1.94845	-0.492603	8.38166	-1.8349	0.098238	0.268569	-5.63447
ENSG00000028203	VEZT		0.148516	6.75234	1.17597	0.268472	0.495097	-6.37216	0.345232	6.75234	2.73359	0.022178	0.0948915	-4.19569
ENSG00000028277	POU2F2		0.201883	6.10998	0.984221	0.34961	0.57935	-6.57427	-0.19209	6.10998	-0.93648	0.372412	0.611175	-6.75551
ENSG00000028310	BRD9		-0.0356517	5.04436	-0.341815	0.739993	0.866612	-7.01675	-0.270153	5.04436	-2.59012	0.0281921	0.113315	-4.43453
ENSG00000028528	SNX1		-0.44369	8.82734	-4.4728	0.00138252	0.013752	-1.22231	-0.259949	8.82734	-2.62052	0.026794	0.109248	-4.38407
ENSG00000028839		TBPL1	-0.000607615	6.961	-0.00427247	0.99668	0.998516	-7.08051	0.606675	6.961	4.26586	0.00188664	0.0153591	-1.66566
ENSG00000029153	ARNTL2		2.2569	7.16541	10.8702	1.22e-06	0.000172741	6.06164	3.10827	7.16541	14.9708	6.97e-08	2.28e-05	8.89335
ENSG00000029363	BCLAF1		-0.110233	6.25618	-0.938887	0.371238	0.5988	-6.61784	-0.124923	6.25618	-1.06401	0.313839	0.554387	-6.62875
ENSG00000029364	SLC39A9		-0.102475	3.79799	-1.0339	0.326996	0.557173	-6.52462	0.10748	3.79799	1.0844	0.305162	0.544804	-6.60729
ENSG00000029534		ANK1	0.338255	3.23946	2.94805	0.0155104	0.0728463	-3.70806	-0.187395	3.23946	-1.63324	0.135345	0.330843	-5.92548
ENSG00000029639		TFB1M	-0.169873	5.59734	-1.10814	0.295292	0.524505	-6.44683	-0.0866417	5.59734	-0.565192	0.585151	0.775316	-7.04391
ENSG00000029725	RABEP1		-0.0795172	7.29837	-0.629463	0.544008	0.74155	-6.86738	-0.320959	7.29837	-2.54073	0.0306204	0.120357	-4.51629
ENSG00000029993		HMGB3	0.0295024	4.48168	0.103503	0.919734	0.963823	-7.07464	1.28609	4.48168	4.51196	0.00130442	0.0117485	-1.27953
ENSG00000030066	NUP160		-0.695187	5.36055	-4.37069	0.00161052	0.0151367	-1.38128	-0.299641	5.36055	-1.88386	0.090774	0.254685	-5.56134
ENSG00000030110		BAK1	0.400712	4.0771	2.27062	0.0480647	0.161533	-4.82598	0.194485	4.0771	1.10204	0.297802	0.53666	-6.58847
ENSG00000030304		MUSK	-0.024536	3.02228	-0.262624	0.798494	0.900062	-7.04278	0.131538	3.02228	1.40794	0.191284	0.411308	-6.22751
ENSG00000030582	GRN		-0.373593	10.3785	-2.00327	0.0747399	0.21814	-5.24694	-1.75285	10.3785	-9.39906	4.32e-06	0.000226468	4.72121
ENSG00000031003		C5orf5	-0.0696607	7.20258	-0.490431	0.635051	0.80256	-6.95009	-0.108726	7.20258	-0.765461	0.462744	0.684825	-6.90405
ENSG00000031081			-0.0929719	4.17809	-0.500609	0.628134	0.797961	-6.94469	0.297175	4.17809	1.60015	0.142525	0.341985	-5.9715
ENSG00000031544	NR2E3		0.0239362	3.19931	0.264654	0.796976	0.899156	-7.04219	0.155425	3.19931	1.71848	0.118327	0.304007	-5.8046
ENSG00000031691	CENPQ		-0.333674	5.70187	-1.06085	0.315197	0.545534	-6.49686	0.028834	5.70187	0.0916721	0.928879	0.968115	-7.2121
ENSG00000031698		SARS	-0.248999	9.07593	-2.80474	0.0196929	0.0864083	-3.94765	-0.0793292	9.07593	-0.893572	0.393807	0.629364	-6.79516
ENSG00000031823	RANBP3		-0.0800425	4.97468	-0.922799	0.379141	0.60611	-6.63289	-0.048708	4.97468	-0.561548	0.587534	0.777055	-7.0461
ENSG00000032219		ARID4A	-0.339623	7.16188	-1.88531	0.0905613	0.247736	-5.4262	0.284215	7.16188	1.57773	0.147579	0.349215	-6.00236
ENSG00000032389		TSSC1	-0.579565	6.68748	-3.79007	0.00394328	0.0287142	-2.30982	-0.204661	6.68748	-1.33838	0.212177	0.437644	-6.31498
ENSG00000032444	PNPLA6		-0.0777204	4.31709	-0.437575	0.671556	0.825832	-6.97642	0.549513	4.31709	3.09382	0.0121806	0.0611272	-3.59153
ENSG00000032742		IFT88	0.202488	5.08649	1.59022	0.144743	0.337728	-5.85129	0.30109	5.08649	2.36459	0.0411004	0.148071	-4.80535
ENSG00000033030	ZCCHC8		-0.324384	8.37982	-3.37818	0.00763847	0.0443823	-2.98916	0.256744	8.37982	2.67376	0.0245109	0.102276	-4.29549
ENSG00000033050	ABCF2		-0.41549	5.63566	-2.62498	0.0265948	0.106458	-4.24673	0.0359495	5.63566	0.227122	0.825182	0.917696	-7.18842
ENSG00000033100			0.187373	6.22838	1.70442	0.120994	0.299543	-5.69122	0.306918	6.22838	2.79185	0.0201214	0.0884869	-4.09828
ENSG00000033122		LRRC7	0.0402252	2.91234	0.492521	0.633627	0.801965	-6.94899	-0.111589	2.91234	-1.36631	0.203567	0.427493	-6.28021
ENSG00000033170		FUT8	-0.285003	4.79805	-1.2884	0.228352	0.449434	-6.24129	-0.246209	4.79805	-1.11302	0.293294	0.5316	-6.57664
ENSG00000033178	UBA6		0.0413261	6.59207	0.292419	0.776305	0.886966	-7.03377	0.0830689	6.59207	0.587785	0.570497	0.763944	-7.03007
ENSG00000033327	GAB2		0.599862	5.79027	3.45825	0.00670715	0.0407167	-2.85611	0.463101	5.79027	2.66981	0.0246734	0.102753	-4.30207
ENSG00000033627	ATP6V0A1		-0.747246	5.03242	-4.37233	0.00160655	0.0151351	-1.37872	-0.525938	5.03242	-3.07739	0.0125159	0.0622862	-3.61912
ENSG00000033800	PIAS1		-0.476848	9.3719	-3.47319	0.00654686	0.0401029	-2.83132	-0.247347	9.3719	-1.80159	0.103639	0.278791	-5.68371
ENSG00000033867	SLC4A7		-0.45713	8.98938	-2.80177	0.0197908	0.0865714	-3.95261	-0.213659	8.98938	-1.30953	0.221393	0.44872	-6.35038
ENSG00000034053		APBA2	-0.374649	3.6456	-1.44277	0.1815	0.390413	-6.04833	-0.206906	3.6456	-0.796791	0.44519	0.670965	-6.87877
ENSG00000034152		MAP2K3	1.46937	8.10623	9.34203	4.55e-06	0.000393082	4.72755	0.282408	8.10623	1.79551	0.104653	0.280493	-5.69265
ENSG00000034239	EFCAB1		0.0426036	2.98181	0.500278	0.628358	0.798167	-6.94486	0.0222578	2.98181	0.261365	0.799436	0.902829	-7.17928
ENSG00000034510		TMSB10	0.323859	12.4668	2.77328	0.020755	0.0893116	-4.00015	0.229627	12.4668	1.96634	0.079388	0.23298	-5.43622
ENSG00000034533	ASTE1		-1.23683	6.36506	-7.44929	3.04e-05	0.00122283	2.76714	-0.782287	6.36506	-4.71162	0.000973117	0.00943501	-0.972211
ENSG00000034677	RNF19A		0.616337	6.4889	3.4644	0.00664066	0.0404876	-2.8459	0.567549	6.4889	3.19016	0.0103911	0.0543528	-3.42979
ENSG00000034693		PEX3	-0.247422	4.51535	-1.6773	0.12629	0.308045	-5.72978	-0.196161	4.51535	-1.3298	0.214885	0.441331	-6.32557
ENSG00000034713		GABARAPL2	-0.0111506	10.1403	-0.0869269	0.932549	0.96918	-7.07637	0.579076	10.1403	4.51432	0.00129988	0.0117195	-1.27587
ENSG00000034971		MYOC	0.226949	3.4116	2.04813	0.0694411	0.207704	-5.17762	-0.0563959	3.4116	-0.508951	0.622493	0.80176	-7.07615
ENSG00000035115		SH3YL1	-0.629586	4.77298	-3.72496	0.00437194	0.0307467	-2.41626	-0.595448	4.77298	-3.52298	0.0060409	0.0362422	-2.87378
ENSG00000035141	FAM136A		-0.681813	6.02368	-4.87218	0.000772058	0.00931599	-0.614273	-0.519056	6.02368	-3.70913	0.00448337	0.0289529	-2.56593
ENSG00000035403		VCL	-0.379187	3.55328	-2.68949	0.0238745	0.0984882	-4.13966	-0.239152	3.55328	-1.69626	0.122566	0.310916	-5.83643
ENSG00000035499		DEPDC1B	-0.0527612	3.62583	-0.180276	0.860755	0.933006	-7.0627	0.0275198	3.62583	0.0940307	0.927055	0.967473	-7.21186
ENSG00000035664		DAPK2	-0.0292727	3.64408	-0.22011	0.830482	0.918431	-7.05398	0.279086	3.64408	2.09852	0.0639158	0.200178	-5.23124
ENSG00000035681	NSMAF		0.948266	10.3218	8.73184	8.1e-06	0.000555096	4.13652	1.16145	10.3218	10.6949	1.41e-06	0.000116438	5.87949
ENSG00000035687		ADSS	0.298297	8.36492	2.2347	0.0510217	0.168292	-4.88354	0.266637	8.36492	1.99752	0.0754466	0.224593	-5.38835
ENSG00000035720		BRDG1	-0.752544	3.36949	-2.01837	0.0729151	0.214518	-5.22368	-0.2549	3.36949	-0.683656	0.510658	0.721269	-6.9658
ENSG00000035862		TIMP2	-0.718958	10.5216	-5.91816	0.000187026	0.003755	0.869653	-0.821508	10.5216	-6.76231	6.63e-05	0.00136974	1.85847
ENSG00000035928		RFC1	-0.537346	6.23392	-4.85737	0.000788586	0.00943144	-0.636408	-0.0994032	6.23392	-0.898561	0.391276	0.627045	-6.79063
ENSG00000036054	TBC1D23		0.0631254	6.93719	0.522833	0.613164	0.788357	-6.93254	0.819565	6.93719	6.78801	6.44e-05	0.00133687	1.89028
ENSG00000036257		CUL3	0.0592658	6.73619	0.607655	0.55778	0.751772	-6.88162	0.113838	6.73619	1.16718	0.271831	0.508402	-6.51698
ENSG00000036448		MYOM2	0.534943	4.35737	3.09051	0.0122475	0.0618411	-3.46957	-0.0466224	4.35737	-0.26935	0.793467	0.899673	-7.17697
ENSG00000036530	CYP46A1		0.257865	3.62921	1.6059	0.141253	0.332769	-5.82969	0.025151	3.62921	0.156632	0.878841	0.944354	-7.20325
ENSG00000036549		ZZZ3	-1.05618	6.65411	-6.87072	5.84e-05	0.00175721	2.08635	-1.25375	6.65411	-8.15599	1.44e-05	0.000489895	3.46631
ENSG00000036565		SLC18A1	-0.328878	3.5752	-2.52971	0.0311902	0.119322	-4.40413	0.517033	3.5752	3.97698	0.0029411	0.0213663	-2.12852
ENSG00000036672	USP2		0.0412147	3.17615	0.43669	0.672175	0.826012	-6.97683	0.062155	3.17615	0.658563	0.525944	0.732571	-6.98348
ENSG00000036828	CASR		0.170469	3.07411	1.7069	0.12052	0.298836	-5.68768	0.00478166	3.07411	0.0478786	0.962813	0.983912	-7.21546
ENSG00000037042	TUBG2		-0.345614	6.47915	-3.05654	0.0129555	0.06451	-3.52644	-0.148141	6.47915	-1.31013	0.221198	0.448635	-6.34965
ENSG00000037280		FLT4	0.0808534	3.57555	0.872638	0.404555	0.630277	-6.67843	0.00998282	3.57555	0.107743	0.91646	0.962059	-7.21034
ENSG00000037474		NSUN2	-0.375226	7.87584	-2.59334	0.0280408	0.110703	-4.29912	-0.121943	7.87584	-0.842794	0.420228	0.652087	-6.84006
ENSG00000037637		FBXO42	-0.178561	5.79194	-1.45375	0.178505	0.386093	-6.03406	0.206287	5.79194	1.67948	0.125856	0.316091	-5.86031
ENSG00000037749		MFAP3	0.289472	4.97786	2.71714	0.0227962	0.0953695	-4.09368	0.215359	4.97786	2.02147	0.0725455	0.218679	-5.35137
ENSG00000037757	MRI1		0.0580227	4.23344	0.568309	0.583117	0.769779	-6.90612	-0.0521826	4.23344	-0.511108	0.62104	0.800891	-7.07497
ENSG00000037897		METTL1	0.15047	6.90092	0.679797	0.512991	0.719902	-6.83277	1.24865	6.90092	5.64117	0.000268218	0.00375202	0.384426
ENSG00000038002	AGA		-0.28481	6.28104	-2.28476	0.0469474	0.158847	-4.80326	-0.459656	6.28104	-3.68739	0.00464122	0.0297758	-2.60173
ENSG00000038210		PI4K2B	0.104684	6.35516	0.347868	0.735587	0.864268	-7.01448	-0.00721258	6.35516	-0.0239676	0.981379	0.992468	-7.21641
ENSG00000038219		FAM44A	-0.49456	7.64791	-4.32112	0.0017353	0.0159467	-1.45894	0.00511165	7.64791	0.0446621	0.965309	0.985332	-7.21563
ENSG00000038274		MAT2B	-0.417904	8.74693	-3.56889	0.00561053	0.0362054	-2.67296	-0.150281	8.74693	-1.28339	0.230026	0.458933	-6.38199
ENSG00000038295	TLL1		-0.102728	2.99135	-1.17725	0.267985	0.494501	-6.37072	0.0628873	2.99135	0.720677	0.488606	0.705071	-6.93863
ENSG00000038358	EDC4		-0.283848	4.15053	-3.04148	0.0132826	0.0655079	-3.55165	-0.107884	4.15053	-1.156	0.276158	0.513085	-6.52947
ENSG00000038382		TRIO	0.122524	5.97458	0.801122	0.442798	0.665386	-6.73959	-0.180336	5.97458	-1.17913	0.267271	0.502881	-6.50354
ENSG00000038427		CSPG2	2.2677	6.84681	7.55031	2.72e-05	0.00114759	2.88178	4.84045	6.84681	16.1163	3.57e-08	1.5e-05	9.54107
ENSG00000038532		CLEC16A	-0.0395736	3.83957	-0.392466	0.703447	0.844533	-6.99661	0.216138	3.83957	2.14352	0.059341	0.190942	-5.16035
ENSG00000038945		MSR1	-0.452012	7.48438	-2.01807	0.072951	0.214518	-5.22414	-2.26178	7.48438	-10.098	2.32e-06	0.000157805	5.3633
ENSG00000039068		CDH1	-0.0342759	2.99855	-0.346064	0.736898	0.864886	-7.01516	-0.0384994	2.99855	-0.388708	0.706133	0.851293	-7.13426
ENSG00000039123		SKIV2L2	-0.565491	7.54202	-3.53525	0.00592259	0.0375462	-2.72854	0.176615	7.54202	1.10413	0.296939	0.535762	-6.58622
ENSG00000039139		DNAH5	-0.0532872	3.38091	-0.482276	0.640619	0.805955	-6.95434	0.201502	3.38091	1.82369	0.100026	0.271895	-5.65109
ENSG00000039319		ZFYVE16	0.158963	4.53799	1.04028	0.324171	0.554771	-6.51809	-0.193677	4.53799	-1.26746	0.235426	0.465121	-6.40104
ENSG00000039523		FAM65A	-0.0192688	6.12427	-0.108968	0.915514	0.96141	-7.074	-1.18427	6.12427	-6.6972	7.16e-05	0.0014535	1.77751
ENSG00000039537		C6	0.0529502	2.97793	0.292222	0.776451	0.886973	-7.03383	-0.0280935	2.97793	-0.155043	0.880059	0.94479	-7.20352
ENSG00000039560	RAI14		0.453726	4.8396	1.87289	0.0923985	0.25109	-5.44479	1.29059	4.8396	5.3273	0.00040878	0.0050278	-0.0598087
ENSG00000039600		SOX30	0.0826423	2.92484	0.777653	0.45586	0.675545	-6.75867	0.0295135	2.92484	0.277718	0.787228	0.896549	-7.17447
ENSG00000039650	PNKP		0.0180388	6.45051	0.181034	0.860176	0.932718	-7.06255	0.0517534	6.45051	0.519388	0.615473	0.797383	-7.07041
ENSG00000039987	BEST2		0.117701	3.18162	0.887527	0.39689	0.623406	-6.66514	0.309067	3.18162	2.33053	0.0435024	0.153861	-4.86069
ENSG00000040199	PHLPPL		0.325788	3.51853	3.60557	0.00528968	0.034707	-2.61244	0.0658016	3.51853	0.728242	0.484174	0.701571	-6.93292
ENSG00000040275	CCDC99		-0.418848	6.51517	-4.27548	0.00185933	0.0167893	-1.53075	0.678206	6.51517	6.92292	5.5e-05	0.00120715	2.05584
ENSG00000040341	STAU2		0.062532	5.41079	0.354925	0.730463	0.861292	-7.01179	0.628498	5.41079	3.56728	0.00562502	0.0342064	-2.80026
ENSG00000040487		PQLC2	-0.171356	5.32149	-0.83085	0.426615	0.651642	-6.71471	-0.0862072	5.32149	-0.417991	0.685321	0.839357	-7.12149
ENSG00000040531		CTNS	-0.504844	4.09557	-5.15356	0.000519267	0.00714681	-0.199488	0.0636053	4.09557	0.649297	0.531657	0.737085	-6.98985
ENSG00000040608		RTN4R	0.124192	4.1797	0.864556	0.408758	0.634402	-6.68557	0.307529	4.1797	2.14085	0.0596035	0.191403	-5.16457
ENSG00000040633	PHF23		-0.511341	7.9424	-4.7113	0.000973571	0.0108006	-0.856516	-0.231403	7.9424	-2.13206	0.0604752	0.19311	-5.17845
ENSG00000040731		CDH10	0.062862	2.97247	0.561672	0.587452	0.772612	-6.91011	0.150947	2.97247	1.34871	0.208957	0.433627	-6.30218
ENSG00000040933		INPP4A	-1.44387	6.75882	-7.92179	1.83e-05	0.00088194	3.29301	-0.200656	6.75882	-1.1009	0.298276	0.537238	-6.58969
ENSG00000041353		RAB27B	-0.12008	3.06494	-1.1583	0.275265	0.502731	-6.39193	-0.173215	3.06494	-1.67084	0.127582	0.318495	-5.87257
ENSG00000041357		PSMA4	-0.0663124	9.9777	-0.633849	0.541263	0.740213	-6.86446	-0.0232223	9.9777	-0.221971	0.829074	0.920093	-7.18969
ENSG00000041515	MYO16		0.0912718	3.1982	0.828623	0.427813	0.652592	-6.7166	0.109085	3.1982	0.990342	0.346762	0.585818	-6.70356
ENSG00000041802	LSG1		-0.811672	6.60559	-5.45215	0.000345128	0.00561414	0.228107	-0.557358	6.60559	-3.74387	0.00424259	0.0279304	-2.50879
ENSG00000041880	PARP3		-0.423368	4.40562	-3.37918	0.007626	0.0443531	-2.98749	-0.191148	4.40562	-1.52568	0.159937	0.367162	-6.07304
ENSG00000041982		TNC	2.20554	4.84642	9.07491	5.83e-06	0.000473687	4.47326	-0.0300013	4.84642	-0.123444	0.90435	0.957211	-7.20835
ENSG00000041988		THAP3	-0.00736605	4.19433	-0.077863	0.939566	0.971952	-7.07719	-0.0236116	4.19433	-0.249586	0.808265	0.907823	-7.18257
ENSG00000042062		C20orf175	0.0265518	2.98315	0.241847	0.814082	0.909477	-7.0485	0.0622843	2.98315	0.567315	0.583765	0.774179	-7.04263
ENSG00000042088	TDP1		0.210313	7.06695	2.03422	0.0710445	0.211046	-5.19918	0.0613258	7.06695	0.593163	0.567039	0.761513	-7.0267
ENSG00000042286		AIFM2	0.45171	6.22029	1.84483	0.0966794	0.258963	-5.48661	-0.391051	6.22029	-1.59709	0.143204	0.342868	-5.97571
ENSG00000042304	C2orf83		0.294269	2.96571	1.97599	0.0781482	0.224663	-5.2888	-0.322812	2.96571	-2.16766	0.0570192	0.185917	-5.12212
ENSG00000042317	SPATA7		-0.655213	4.69558	-3.22935	0.00974296	0.0524097	-3.23735	-1.56833	4.69558	-7.72982	2.24e-05	0.000648223	2.99892
ENSG00000042429	MED17		-0.201016	6.78674	-2.09702	0.0640744	0.197136	-5.10141	0.00397579	6.78674	0.0414759	0.967782	0.986511	-7.21578
ENSG00000042445		RETSAT	-0.21463	5.31194	-1.8316	0.098762	0.262863	-5.50623	0.499964	5.31194	4.26657	0.00188461	0.0153496	-1.66453
ENSG00000042493		CAPG	-0.631506	10.8978	-3.47786	0.0064976	0.039944	-2.82358	-0.523619	10.8978	-2.8837	0.0172636	0.0792013	-3.94436
ENSG00000042753	AP2S1		-0.474952	10.0582	-3.00437	0.0141255	0.0683275	-3.61379	-0.352235	10.0582	-2.22811	0.0515826	0.173191	-5.02574
ENSG00000042781		USH2A	0.0364063	2.96972	0.340234	0.741145	0.867414	-7.01733	0.322345	2.96972	3.01247	0.0139369	0.067545	-3.72817
ENSG00000042813		ZPBP	-0.166494	3.00852	-1.23152	0.247985	0.472089	-6.30856	-0.291055	3.00852	-2.15289	0.0584296	0.188893	-5.14554
ENSG00000042832	TG		0.33708	3.45842	2.56285	0.0295083	0.114647	-4.34949	0.243702	3.45842	1.85289	0.0954315	0.263679	-5.6077
ENSG00000042980	ADAM28		-0.0347961	9.20286	-0.157823	0.877928	0.941813	-7.06686	0.296532	9.20286	1.34496	0.210121	0.434982	-6.30683
ENSG00000043039	BARX2		0.0467049	3.18503	0.298828	0.771559	0.88456	-7.03171	-0.170175	3.18503	-1.08882	0.303305	0.542705	-6.6026
ENSG00000043093	DCUN1D1		-0.110545	5.98646	-0.707386	0.496453	0.706121	-6.81278	-0.0308621	5.98646	-0.197489	0.84764	0.931675	-7.19531
ENSG00000043143		PHF15	-0.188751	4.64449	-2.05712	0.0684227	0.205747	-5.16365	0.0955307	4.64449	1.04115	0.323789	0.564101	-6.65242
ENSG00000043355		ZIC2	0.433813	3.0247	3.17318	0.0106857	0.0559268	-3.33124	0.20505	3.0247	1.49987	0.166396	0.376144	-6.10756
ENSG00000043462	LCP2		0.680807	9.60687	2.3675	0.0409012	0.144133	-4.66951	-0.973736	9.60687	-3.38616	0.00753988	0.0425465	-3.10167
ENSG00000043514		TRIT1	-0.623963	4.45064	-4.4712	0.00138582	0.0137621	-1.22479	-0.328487	4.45064	-2.35388	0.0418411	0.149942	-4.82277
ENSG00000043591		ADRB1	0.1434	3.07214	1.43102	0.184751	0.394735	-6.06352	0.10492	3.07214	1.04702	0.321211	0.562055	-6.64637
ENSG00000044012		GUCA2B	0.00631118	3.05755	0.0462499	0.964077	0.982846	-7.07935	-0.049174	3.05755	-0.360359	0.726527	0.862423	-7.14577
ENSG00000044090		CUL7	0.000646733	4.27255	0.00558408	0.995661	0.997984	-7.0805	-0.0935646	4.27255	-0.807864	0.439093	0.666918	-6.86962
ENSG00000044115	CTNNA1		0.0967358	9.6958	0.774172	0.457819	0.677138	-6.76146	0.213517	9.6958	1.70877	0.120163	0.306711	-5.81854
ENSG00000044446		PHKA2	-0.404111	6.55772	-2.6548	0.0253008	0.10263	-4.19728	-0.573033	6.55772	-3.76453	0.00410593	0.0273165	-2.47488
ENSG00000044459		CNTLN	-0.654763	4.75489	-4.48791	0.00135183	0.0135621	-1.19891	-0.222657	4.75489	-1.52614	0.159822	0.367055	-6.07241
ENSG00000044524	EPHA3		0.0766571	2.8934	0.715049	0.49192	0.703147	-6.8071	-0.178269	2.8934	-1.66287	0.129193	0.321059	-5.88383
ENSG00000044574		HSPA5	-0.149358	6.98648	-0.733772	0.480951	0.694786	-6.793	-0.384846	6.98648	-1.89069	0.0897764	0.252872	-5.55107
ENSG00000046604	DSG2		0.0450529	3.12407	0.410237	0.690806	0.836461	-6.98891	0.0129282	3.12407	0.11772	0.908762	0.958894	-7.20911
ENSG00000046647		GEMIN8	-0.220269	4.82987	-1.50631	0.164762	0.367002	-5.96485	-0.48088	4.82987	-3.2885	0.00884256	0.0481842	-3.26497
ENSG00000046651		OFD1	-0.459875	4.82156	-2.70734	0.0231726	0.0963949	-4.10998	-0.370879	4.82156	-2.18341	0.0555514	0.182794	-5.09709
ENSG00000046653		GPM6B	-0.0989257	3.16381	-1.01327	0.336247	0.566316	-6.54547	0.0286687	3.16381	0.293647	0.775395	0.890044	-7.1695
ENSG00000046774		MAGEC2	-0.12851	3.46735	-1.16431	0.272937	0.500191	-6.38523	0.0393646	3.46735	0.356648	0.729214	0.863989	-7.14722
ENSG00000046889	PREX2		0.0898612	3.14716	0.630244	0.543519	0.741302	-6.86686	0.152706	3.14716	1.07101	0.310839	0.551267	-6.62142
ENSG00000047056		WDR37	0.0500432	4.9481	0.38242	0.710636	0.849404	-7.00082	0.257468	4.9481	1.96752	0.0792361	0.23265	-5.43442
ENSG00000047188		YTHDC2	-0.67386	6.55222	-4.6867	0.00100905	0.0110894	-0.893879	-0.12868	6.55222	-0.894971	0.393096	0.628799	-6.79389
ENSG00000047230		CTPS2	0.0595943	5.42535	0.308991	0.764054	0.880451	-7.02835	0.276811	5.42535	1.43524	0.183577	0.400852	-6.19239
ENSG00000047249	ATP6V1H		-0.306324	8.57818	-2.06262	0.067807	0.204582	-5.1551	0.906687	8.57818	6.10515	0.000147481	0.00243607	1.01543
ENSG00000047315		POLR2B	-0.191499	10.3593	-2.22165	0.0521386	0.170761	-4.90438	0.286838	10.3593	3.32771	0.00829357	0.0458001	-3.19935
ENSG00000047346	KIAA1370		-0.150221	7.05272	-0.477003	0.644232	0.808307	-6.95705	-0.309951	7.05272	-0.984198	0.34962	0.588748	-6.70961
ENSG00000047410		TPR	-0.262683	8.56441	-2.6827	0.0241474	0.0992544	-4.15095	-0.0343422	8.56441	-0.350726	0.73351	0.866858	-7.14949
ENSG00000047457		CP	-0.021812	3.00282	-0.186493	0.856013	0.930316	-7.06145	-0.0521985	3.00282	-0.446298	0.665465	0.828224	-7.10829
ENSG00000047578	KIAA0556		0.00828073	4.64883	0.0836716	0.935069	0.969907	-7.07668	0.110559	4.64883	1.11713	0.29162	0.529963	-6.57218
ENSG00000047579		DTNBP1	-0.380665	5.13649	-3.16852	0.010768	0.0562407	-3.33903	-0.606685	5.13649	-5.04984	0.00060022	0.00662536	-0.464303
ENSG00000047617	ANO2		0.0459329	3.22968	0.292142	0.77651	0.886973	-7.03386	0.0318423	3.22968	0.202523	0.843815	0.929325	-7.19421
ENSG00000047621			-0.432182	7.10484	-3.20385	0.0101598	0.054058	-3.27996	-0.759935	7.10484	-5.63355	0.000270933	0.00377655	0.373807
ENSG00000047634		SCML1	0.660268	6.67159	3.8406	0.00364111	0.0271343	-2.22749	-0.459047	6.67159	-2.67015	0.0246594	0.102725	-4.30151
ENSG00000047644		WWC3	-0.552229	7.62911	-4.35033	0.00166057	0.0154841	-1.41314	0.904428	7.62911	7.12487	4.36e-05	0.00102608	2.29933
ENSG00000047648		ARHGAP6	-0.0105024	4.25167	-0.0953259	0.926053	0.9666	-7.07553	-0.0673057	4.25167	-0.610905	0.555715	0.754643	-7.01539
ENSG00000047662	FAM184B		0.587658	4.49441	1.59994	0.142571	0.334923	-5.83792	0.075829	4.49441	0.206449	0.840833	0.927516	-7.19333
ENSG00000047849	MAP4		-0.318516	4.78058	-3.46203	0.00666621	0.04058	-2.84983	-0.0761541	4.78058	-0.827737	0.428291	0.658337	-6.85293
ENSG00000047932		GOPC	-0.613829	7.00162	-6.09969	0.000148496	0.00321943	1.11116	-0.5257	7.00162	-5.22395	0.000471052	0.0055485	-0.209183
ENSG00000047936		ROS1	0.0817604	2.97523	0.768775	0.460866	0.679214	-6.76575	0.0332585	2.97523	0.312723	0.761304	0.881817	-7.1632
ENSG00000048028	USP28		-0.163658	3.65752	-1.52134	0.161006	0.361611	-5.94477	-0.259522	3.65752	-2.4125	0.0379417	0.14013	-4.72719
ENSG00000048052		HDAC9	0.146707	3.21334	1.25186	0.240813	0.46355	-6.28476	0.427595	3.21334	3.64868	0.00493698	0.0310545	-2.66558
ENSG00000048140	TSPAN17		-0.456089	5.51158	-2.75517	0.0213925	0.091252	-4.03034	0.11046	5.51158	0.667272	0.520608	0.729058	-6.97741
ENSG00000048162	NOP16		-0.776306	6.37237	-2.89788	0.0168607	0.0772521	-3.79201	-0.330919	6.37237	-1.23529	0.246644	0.478749	-6.43899
ENSG00000048342	CC2D2A		-0.0429987	3.21101	-0.302733	0.768672	0.883346	-7.03043	-0.359508	3.21101	-2.53112	0.0311167	0.121819	-4.53218
ENSG00000048392	RRM2B		-0.00877938	3.90304	-0.0648647	0.949637	0.976511	-7.07821	0.334322	3.90304	2.47007	0.0344615	0.131295	-4.63278
ENSG00000048405		ZNF800	-0.0187587	5.18177	-0.151428	0.882832	0.944715	-7.06794	0.127079	5.18177	1.02583	0.330591	0.57125	-6.66805
ENSG00000048462		TNFRSF17	-0.0988622	2.91348	-0.693656	0.504642	0.713047	-6.82282	-0.162297	2.91348	-1.13874	0.282943	0.520206	-6.54858
ENSG00000048471	SNX29		-0.548454	6.3098	-2.8297	0.0188895	0.0837463	-3.90597	-1.57637	6.3098	-8.13316	1.47e-05	0.000496243	3.44178
ENSG00000048540	LMO3		-0.0407079	2.98825	-0.459547	0.656263	0.816597	-6.96582	0.0328049	2.98825	0.370331	0.719326	0.858969	-7.14182
ENSG00000048544		MRPS10	-0.257824	8.72412	-2.54794	0.0302536	0.116632	-4.37409	0.153632	8.72412	1.51826	0.16177	0.369638	-6.083
ENSG00000048545		GUCA1A	0.250156	3.22574	2.19521	0.0544761	0.176228	-4.94649	0.255324	3.22574	2.24055	0.0505277	0.17069	-5.0058
ENSG00000048649		RSF1	0.110391	8.00014	0.966919	0.357752	0.586484	-6.5911	0.346462	8.00014	3.03469	0.013433	0.065618	-3.69086
ENSG00000048707		VPS13D	-0.409311	5.65252	-3.61285	0.00522835	0.0345264	-2.60045	2.24e-05	5.65252	0.000197946	0.999846	0.999887	-7.21673
ENSG00000048740		CUGBP2	-1.32324	6.45594	-7.1567	4.21e-05	0.00148945	2.4281	-1.26882	6.45594	-6.86237	5.9e-05	0.00126444	1.98182
ENSG00000048828		FAM120A	-0.648058	9.53164	-8.07064	1.57e-05	0.000813251	3.45335	-0.222747	9.53164	-2.774	0.02073	0.0903292	-4.12814
ENSG00000048991		R3HDM1	-0.372187	5.28962	-3.05965	0.0128889	0.0642651	-3.52124	-0.0517065	5.28962	-0.425065	0.680335	0.836099	-7.11827
ENSG00000049089		COL9A2	0.288652	3.985	1.89094	0.0897392	0.246405	-5.41774	0.0565561	3.985	0.370496	0.719208	0.858944	-7.14176
ENSG00000049130	KITLG		0.0557315	3.4717	0.310507	0.762936	0.879738	-7.02784	0.154503	3.4717	0.86081	0.410717	0.643899	-6.82438
ENSG00000049167		ERCC8	-0.547908	4.68103	-4.14343	0.00227407	0.0193193	-1.73995	-0.373181	4.68103	-2.8221	0.0191308	0.0851463	-4.04763
ENSG00000049192		ADAMTS6	0.103965	3.27062	0.770435	0.459927	0.678981	-6.76444	-0.0645361	3.27062	-0.478247	0.643379	0.814605	-7.09241
ENSG00000049239		H6PD	-0.0328338	6.33977	-0.224245	0.827355	0.916411	-7.05298	0.297364	6.33977	2.0309	0.0714317	0.216222	-5.33675
ENSG00000049245		VAMP3	-0.173835	8.9116	-1.38216	0.198813	0.412398	-6.12581	-0.233796	8.9116	-1.8589	0.0945099	0.261735	-5.59872
ENSG00000049246		PER3	-0.39001	4.01011	-2.14346	0.0593471	0.1866	-5.02844	-0.791658	4.01011	-4.35089	0.00165919	0.0139856	-1.53137
ENSG00000049247		UTS2	0.0864948	2.94233	0.616817	0.55197	0.747544	-6.87569	0.000137483	2.94233	0.000980429	0.999238	0.999859	-7.21673
ENSG00000049249		TNFRSF9	0.459474	7.55871	2.17295	0.0565219	0.180422	-4.98182	1.55886	7.55871	7.37219	3.31e-05	0.000849924	2.59065
ENSG00000049283	EPN3		0.124709	3.16019	1.33018	0.214762	0.432657	-6.1905	0.0166162	3.16019	0.177234	0.863077	0.938685	-7.19947
ENSG00000049319		SRD5A2	0.138048	3.25948	1.513	0.163082	0.364493	-5.95593	-0.0337026	3.25948	-0.369378	0.720013	0.859149	-7.1422
ENSG00000049323		LTBP1	-0.0264641	3.22707	-0.280014	0.785519	0.892413	-7.03764	0.0437071	3.22707	0.46246	0.654248	0.821283	-7.10039
ENSG00000049540		ELN	0.138955	3.41849	1.21383	0.254366	0.479037	-6.32905	0.0179107	3.41849	0.156459	0.878974	0.944367	-7.20328
ENSG00000049541		RFC2	0.13232	6.45328	0.565435	0.584992	0.771335	-6.90785	-0.489017	6.45328	-2.08968	0.0648537	0.202432	-5.24511
ENSG00000049618	ARID1B		-0.744729	7.10561	-4.73623	0.000938978	0.010543	-0.818742	-0.320258	7.10561	-2.03673	0.0707519	0.214903	-5.3277
ENSG00000049759	NEDD4L		0.861453	4.94312	5.46072	0.000341169	0.00558004	0.240186	-0.422568	4.94312	-2.67864	0.0243118	0.101686	-4.28737
ENSG00000049768		FOXP3	0.317184	3.51599	2.2464	0.0500392	0.165966	-4.86482	0.0593687	3.51599	0.420469	0.683573	0.838148	-7.12037
ENSG00000049769		PPP1R3F	-0.356661	3.3315	-2.74791	0.0216534	0.0920089	-4.04243	0.26831	3.3315	2.06721	0.067297	0.207922	-5.28026
ENSG00000049860		HEXB	-0.38813	12.1532	-3.45459	0.006747	0.0408546	-2.86218	-0.504651	12.1532	-4.49169	0.00134425	0.0120272	-1.31103
ENSG00000049883		PTCD2	-0.412642	3.34798	-2.6276	0.0264786	0.10621	-4.24239	-0.483528	3.34798	-3.07899	0.012483	0.0621928	-3.61645
ENSG00000050030	KIAA2022		-0.0849204	3.04528	-0.955062	0.363412	0.591414	-6.60249	-0.0973232	3.04528	-1.09455	0.30091	0.540085	-6.59649
ENSG00000050130	C14orf100		-0.381053	7.65092	-2.38388	0.0397981	0.141555	-4.64289	0.209495	7.65092	1.31061	0.221042	0.448544	-6.34907
ENSG00000050165	DKK3		0.0936885	3.61071	0.778564	0.455348	0.675179	-6.75794	0.0206782	3.61071	0.171839	0.867199	0.940006	-7.20051
ENSG00000050327	ARHGEF5		0.128388	3.14691	1.09212	0.301922	0.531683	-6.46396	-0.0565485	3.14691	-0.481026	0.641475	0.813885	-7.09097
ENSG00000050344		NFE2L3	-0.814221	5.09766	-4.1187	0.00236207	0.0198628	-1.77936	0.189717	5.09766	0.959677	0.361201	0.600536	-6.73343
ENSG00000050393		CCDC90A	-0.228569	7.29561	-1.18446	0.265254	0.491686	-6.36258	-1.12339	7.29561	-5.82148	0.000211858	0.00316328	0.633254
ENSG00000050405	LIMA1		-0.978823	6.21957	-4.46614	0.0013963	0.0138195	-1.23264	-0.252298	6.21957	-1.15117	0.278041	0.515172	-6.53483
ENSG00000050426	LETMD1		-0.588703	5.4983	-3.60684	0.00527897	0.0346755	-2.61035	-0.596673	5.4983	-3.65566	0.00488221	0.0308944	-2.65406
ENSG00000050438	SLC4A8		-0.0808986	3.42939	-0.536851	0.603818	0.782281	-6.92461	-0.466811	3.42939	-3.0978	0.0121008	0.0608629	-3.58485
ENSG00000050555		LAMC3	-0.198545	3.52832	-0.730422	0.482902	0.69612	-6.79554	0.050785	3.52832	0.186832	0.855755	0.934993	-7.19756
ENSG00000050628		PTGER3	0.584895	3.20104	6.54708	8.57e-05	0.00225553	1.68678	0.118313	3.20104	1.32435	0.216619	0.44326	-6.33227
ENSG00000050730		TNIP3	2.7924	6.2193	6.52962	8.75e-05	0.0022908	1.66483	1.57499	6.2193	3.68289	0.00467469	0.0299251	-2.60916
ENSG00000050748		MAPK9	-0.28402	5.09107	-2.38908	0.0394545	0.14068	-4.63444	-0.0789657	5.09107	-0.664233	0.522466	0.730325	-6.97954
ENSG00000050767		COL23A1	-1.09501	7.81466	-4.15285	0.00224145	0.0191502	-1.72495	0.558116	7.81466	2.11666	0.0620324	0.196516	-5.20273
ENSG00000050820		BCAR1	0.0718031	3.28428	0.724702	0.486245	0.698891	-6.79987	0.0627744	3.28428	0.633576	0.541434	0.743622	-7.00048
ENSG00000051009	FAM160A2		0.134547	5.83308	0.981909	0.35069	0.580321	-6.57653	-0.00392144	5.83308	-0.0286182	0.977766	0.990938	-7.21628
ENSG00000051108		HERPUD1	-0.633708	9.36222	-3.4456	0.00684605	0.0411315	-2.8771	-0.858436	9.36222	-4.66749	0.00103772	0.00988188	-1.03967
ENSG00000051128	HOMER3		-0.356793	6.62878	-1.66971	0.12781	0.310699	-5.74051	-2.1159	6.62878	-9.90193	2.76e-06	0.000174606	5.18742
ENSG00000051180		RAD51	1.76637	5.32066	3.90393	0.00329646	0.0251579	-2.1247	3.60121	5.32066	7.95919	1.76e-05	0.000556894	3.253
ENSG00000051341	POLQ		-0.179178	4.91101	-0.572928	0.580111	0.768003	-6.90333	-0.172378	4.91101	-0.551183	0.594338	0.782136	-7.05224
ENSG00000051382	PIK3CB		0.0818603	6.51724	0.537351	0.603486	0.782081	-6.92433	0.111115	6.51724	0.729389	0.483505	0.701062	-6.93205
ENSG00000051523	CYBA		0.19075	12.1457	1.79116	0.105385	0.273709	-5.56576	0.120106	12.1457	1.12781	0.287306	0.525033	-6.56056
ENSG00000051620		HEBP2	-0.0958264	6.87406	-0.488252	0.636536	0.80299	-6.95123	-1.13936	6.87406	-5.80521	0.000216375	0.00321589	0.610994
ENSG00000051825	MPHOSPH9		-0.43698	5.04308	-2.95815	0.0152522	0.0720065	-3.69116	-0.583089	5.04308	-3.94724	0.00308064	0.0220437	-2.17673
ENSG00000052344	PRSS8		-0.0908155	3.59277	-1.0132	0.336279	0.566316	-6.54554	0.26052	3.59277	2.90655	0.0166189	0.0769463	-3.90601
ENSG00000052723			-0.774478	5.10017	-4.00564	0.00281295	0.0225973	-1.9605	-0.497761	5.10017	-2.57444	0.0289413	0.115562	-4.46051
ENSG00000052749		RRP12	0.114204	5.4134	0.63318	0.541682	0.740282	-6.86491	1.28396	5.4134	7.11862	4.4e-05	0.00103116	2.29188
ENSG00000052795	FNIP2		1.02522	9.74889	2.28594	0.046855	0.158713	-4.80135	0.429708	9.74889	0.958127	0.361943	0.601397	-6.73492
ENSG00000052802	SC4MOL		-0.811174	5.50917	-4.49405	0.00133955	0.0135043	-1.1894	-0.40282	5.50917	-2.2317	0.0512763	0.172491	-5.02
ENSG00000052841	TTC17		-0.456304	8.07533	-4.15092	0.00224807	0.0191974	-1.72802	-0.253463	8.07533	-2.30571	0.0453386	0.158196	-4.90087
ENSG00000052850	ALX4		0.158426	3.67662	1.0684	0.311954	0.542356	-6.48899	0.0663881	3.67662	0.44771	0.664482	0.827584	-7.10761
ENSG00000053108	FSTL4		-7.03e-05	3.14518	-0.000576848	0.999552	0.999722	-7.08052	0.171441	3.14518	1.40744	0.191427	0.411414	-6.22815
ENSG00000053254	FOXN3		-0.975161	8.38404	-7.14595	4.26e-05	0.00149046	2.41543	-0.179923	8.38404	-1.31847	0.218501	0.445628	-6.33946
ENSG00000053328		C6orf186	-0.0822675	3.10078	-0.572259	0.580545	0.768183	-6.90373	-0.184252	3.10078	-1.28167	0.230604	0.459564	-6.38405
ENSG00000053371		AKR7A2	-0.59589	7.90035	-3.83224	0.00368937	0.0273666	-2.24109	-0.270553	7.90035	-1.73996	0.114359	0.297499	-5.77364
ENSG00000053372		MRTO4	-1.2813	5.96102	-5.21862	0.000474528	0.00676156	-0.105207	0.0276482	5.96102	0.112609	0.912704	0.960864	-7.20975
ENSG00000053438		NNAT	-0.00454767	3.26608	-0.0258171	0.979942	0.990649	-7.08015	0.405005	3.26608	2.29921	0.0458317	0.159415	-4.91137
ENSG00000053501	USE1		0.0814063	7.37612	0.541234	0.60091	0.780235	-6.9221	-0.84619	7.37612	-5.62594	0.000273672	0.00379642	0.363197
ENSG00000053524	MCF2L2		0.0660631	3.08017	0.756266	0.46798	0.684809	-6.77562	-0.0720656	3.08017	-0.82498	0.429778	0.659587	-6.85527
ENSG00000053702		NRIP2	-0.0560135	3.36014	-0.388105	0.706564	0.846836	-6.99845	0.182042	3.36014	1.26133	0.237531	0.467655	-6.40833
ENSG00000053747		LAMA3	0.0229308	3.16507	0.150245	0.883739	0.945146	-7.06814	-0.0989935	3.16507	-0.648615	0.532079	0.737214	-6.99032
ENSG00000053770		MUDENG	0.177617	7.35511	1.09312	0.301505	0.531162	-6.4629	0.60213	7.35511	3.70574	0.0045076	0.0290668	-2.57151
ENSG00000053900		ANAPC4	-0.559815	8.91406	-6.08714	0.000150864	0.00324513	1.09461	-0.337423	8.91406	-3.66896	0.00477965	0.0303983	-2.63212
ENSG00000053918		KCNQ1	-0.0866872	6.7519	-0.896484	0.392328	0.619212	-6.65705	-1.19466	6.7519	-12.3547	3.93e-07	5.24e-05	7.17846
ENSG00000054116		TRAPPC3	0.070075	8.66396	0.553059	0.593104	0.776137	-6.91521	0.245371	8.66396	1.93656	0.0833341	0.240547	-5.48166
ENSG00000054118		THRAP3	-0.226662	5.79651	-1.24974	0.241551	0.46465	-6.28725	-0.542949	5.79651	-2.99364	0.0143793	0.0691345	-3.75981
ENSG00000054148		PHPT1	-0.162924	8.61708	-1.06493	0.313442	0.543924	-6.49261	-1.21593	8.61708	-7.94773	1.78e-05	0.000557995	3.24044
ENSG00000054179		ENTPD2	-0.166102	3.09891	-1.44591	0.18064	0.389086	-6.04426	0.0025844	3.09891	0.022497	0.982521	0.993126	-7.21645
ENSG00000054267		ARID4B	0.120776	5.95157	1.06538	0.313249	0.543696	-6.49215	0.426922	5.95157	3.76594	0.00409677	0.0272865	-2.47257
ENSG00000054277		OPN3	0.156469	9.60811	1.011	0.337281	0.567514	-6.54775	0.615426	9.60811	3.97645	0.00294353	0.0213744	-2.12938
ENSG00000054282		SDCCAG8	0.0901497	7.46538	0.486173	0.637955	0.804096	-6.95231	0.169357	7.46538	0.913333	0.383848	0.62028	-6.77709
ENSG00000054356		PTPRN	0.019313	3.25291	0.227344	0.825014	0.914968	-7.05221	0.0357703	3.25291	0.421072	0.683148	0.837922	-7.12009
ENSG00000054392		HHAT	0.19741	4.27306	1.33785	0.212344	0.42949	-6.18107	0.776113	4.27306	5.25973	0.000448412	0.00536663	-0.1573
ENSG00000054523		KIF1B	0.820523	6.20398	5.47908	0.000332851	0.00551112	0.266032	0.891435	6.20398	5.95259	0.000178959	0.0027967	0.811306
ENSG00000054598		FOXC1	0.26021	3.2406	2.66743	0.0247721	0.101161	-4.17632	0.040858	3.2406	0.418838	0.684724	0.839002	-7.12111
ENSG00000054611		TBC1D22A	-0.307902	5.74242	-1.99298	0.0760082	0.220381	-5.26275	-0.210119	5.74242	-1.36006	0.205468	0.429488	-6.28804
ENSG00000054654		SYNE2	-0.461193	4.12628	-1.4603	0.17674	0.383322	-6.02552	-0.417613	4.12628	-1.32231	0.217269	0.443773	-6.33476
ENSG00000054690	PLEKHH1		0.103543	3.4769	0.756445	0.467878	0.684773	-6.77548	1.20675	3.4769	8.81604	7.46e-06	0.000317651	4.15175
ENSG00000054793		ATP9A	-0.0121699	3.12866	-0.114045	0.911596	0.959124	-7.07338	-0.0855363	3.12866	-0.801573	0.44255	0.669104	-6.87483
ENSG00000054796		SPO11	-0.0332405	2.85674	-0.337935	0.742822	0.868269	-7.01818	-0.0306894	2.85674	-0.311999	0.761837	0.882167	-7.16345
ENSG00000054803		CBLN4	0.0674915	3.19901	0.633606	0.541415	0.740249	-6.86463	0.00312366	3.19901	0.0293248	0.977218	0.990828	-7.21625
ENSG00000054938	CHRDL2		-0.0299633	3.38089	-0.275235	0.789078	0.894542	-7.03908	-0.0868814	3.38089	-0.798071	0.444482	0.670587	-6.87772
ENSG00000054965	FAM168A		-0.244884	3.98977	-1.34198	0.211051	0.427808	-6.17597	0.364508	3.98977	1.99753	0.0754452	0.224593	-5.38833
ENSG00000054967	RELT		0.142744	6.60443	1.46027	0.176749	0.383322	-6.02556	0.57513	6.60443	5.88356	0.000195533	0.00298501	0.717856
ENSG00000054983		GALC	-0.532156	5.47724	-2.60539	0.0274807	0.109087	-4.27917	-0.258354	5.47724	-1.26488	0.236308	0.466133	-6.40411
ENSG00000055044	NOP58		-0.256581	8.2472	-1.54604	0.154997	0.352652	-5.91153	-0.436458	8.2472	-2.6299	0.0263767	0.10814	-4.36847
ENSG00000055070		C1orf144	0.0450453	6.03263	0.323835	0.753138	0.873916	-7.02324	0.321062	6.03263	2.30814	0.0451553	0.157712	-4.89694
ENSG00000055118	KCNH2		-0.0441694	3.11595	-0.532429	0.606758	0.784072	-6.92713	0.00118428	3.11595	0.0142756	0.988908	0.995633	-7.21661
ENSG00000055130		CUL1	0.0571445	9.46863	0.407992	0.692398	0.837198	-6.9899	0.3616	9.46863	2.5817	0.0285921	0.114557	-4.44849
ENSG00000055147		FAM114A2	-0.432069	7.01791	-3.24363	0.00951728	0.0515895	-3.2135	0.247695	7.01791	1.85949	0.0944203	0.261665	-5.59784
ENSG00000055163	CYFIP2		-0.742751	4.36143	-2.13062	0.0606199	0.189707	-5.04868	-0.169305	4.36143	-0.48566	0.638305	0.811739	-7.08857
ENSG00000055208		MAP3K7IP2	0.188849	5.95582	1.34251	0.210884	0.427569	-6.17531	0.00163199	5.95582	0.0116017	0.990985	0.99624	-7.21665
ENSG00000055211		C6orf72	0.368372	8.41847	1.85969	0.09439	0.25463	-5.4645	0.864571	8.41847	4.3647	0.00162506	0.0137903	-1.50963
ENSG00000055332		EIF2AK2	-1.04757	8.47369	-2.51305	0.0320718	0.121481	-4.43156	-0.327127	8.47369	-0.784755	0.451881	0.676535	-6.88859
ENSG00000055483	USP36		-0.0802492	5.23229	-0.351067	0.733262	0.863033	-7.01327	-0.354581	5.23229	-1.55119	0.153771	0.358239	-6.03857
ENSG00000055609		MLL3	-0.351682	7.27314	-2.76849	0.0209217	0.0898314	-4.00813	0.12053	7.27314	0.94883	0.366413	0.605608	-6.74381
ENSG00000055732		MCOLN3	-1.10559	5.06365	-3.86877	0.00348334	0.0262264	-2.18171	-0.694831	5.06365	-2.43141	0.0367614	0.137132	-4.69622
ENSG00000055813		CCDC85A	0.140446	2.98061	0.974205	0.354306	0.583293	-6.58404	0.334117	2.98061	2.31762	0.0444482	0.156154	-4.88161
ENSG00000055917		PUM2	-0.411026	6.73084	-3.02133	0.0137337	0.0670956	-3.58539	-0.235576	6.73084	-1.73165	0.11588	0.300178	-5.78564
ENSG00000055950		MRPL43	-0.298461	6.72034	-2.14809	0.0588949	0.185642	-5.02113	-0.112057	6.72034	-0.806497	0.439842	0.667371	-6.87076
ENSG00000055957		ITIH1	-0.0420737	3.25604	-0.431654	0.675704	0.828175	-6.97919	-0.106276	3.25604	-1.09034	0.302667	0.542154	-6.60098
ENSG00000056050	C4orf27		-0.415819	7.26334	-2.65286	0.0253831	0.102893	-4.2005	-0.107965	7.26334	-0.688801	0.507557	0.719359	-6.9621
ENSG00000056097	ZFR		-0.116546	7.09944	-0.54784	0.596543	0.777742	-6.91827	0.274967	7.09944	1.29252	0.226979	0.455536	-6.371
ENSG00000056277		ZNF280C	-0.0823841	3.40072	-0.824726	0.429916	0.654665	-6.7199	-0.151226	3.40072	-1.51389	0.16286	0.371212	-6.08885
ENSG00000056291		NPFFR2	0.0331477	2.89364	0.369388	0.720006	0.854971	-7.00612	-0.0324899	2.89364	-0.362058	0.725298	0.861545	-7.14511
ENSG00000056345	ITGB3		0.753482	3.72967	3.02053	0.013752	0.0671475	-3.58673	0.524105	3.72967	2.10101	0.0636547	0.199752	-5.22735
ENSG00000056487		PHF21B	0.100693	3.41761	0.939734	0.370825	0.598298	-6.61704	0.0162793	3.41761	0.15193	0.882447	0.945855	-7.20404
ENSG00000056558		TRAF1	2.33956	5.05386	6.11102	0.000146396	0.00318011	1.12607	0.539152	5.05386	1.40829	0.191184	0.411188	-6.22707
ENSG00000056586		RC3H2	-0.0677256	7.30358	-0.578522	0.57648	0.76544	-6.89991	0.0182655	7.30358	0.156027	0.879305	0.944383	-7.20335
ENSG00000056661	PCGF2		-0.000985612	3.39369	-0.00972593	0.992443	0.996516	-7.08047	0.0851634	3.39369	0.840384	0.421511	0.653479	-6.84213
ENSG00000056736	IL17RB		0.165116	3.37918	0.760285	0.465687	0.682855	-6.77247	0.334482	3.37918	1.54014	0.156415	0.362526	-6.05354
ENSG00000056972		TRAF3IP2	1.87956	5.25968	10.9499	1.14e-06	0.000169471	6.12599	2.05295	5.25968	11.96	5.25e-07	6.42e-05	6.88628
ENSG00000056998		GYG2	-0.116203	3.06547	-1.19672	0.260666	0.486509	-6.34866	0.000249428	3.06547	0.00256874	0.998004	0.999593	-7.21672
ENSG00000057019		DCBLD2	0.0108691	4.34337	0.110108	0.914634	0.961001	-7.07387	-0.168399	4.34337	-1.70594	0.120703	0.307688	-5.8226
ENSG00000057149		SERPINB4	-0.108664	2.91113	-1.28217	0.230437	0.451921	-6.24876	0.0841743	2.91113	0.993202	0.345437	0.584589	-6.70074
ENSG00000057252		SOAT1	0.0909372	8.48476	0.638599	0.538299	0.737993	-6.86128	-0.0666076	8.48476	-0.467746	0.650599	0.819259	-7.09774
ENSG00000057294	PKP2		0.031766	2.8134	0.297946	0.772212	0.884639	-7.03199	-0.0110853	2.8134	-0.103973	0.919371	0.963678	-7.21078
ENSG00000057468		MSH4	0.176934	3.21386	1.49907	0.166599	0.369509	-5.97447	0.141822	3.21386	1.20158	0.258864	0.494057	-6.47799
ENSG00000057593		F7	-0.185705	3.21192	-1.40417	0.192369	0.404853	-6.09792	-0.0142717	3.21192	-0.107912	0.916329	0.961979	-7.21032
ENSG00000057608		GDI2	-0.434412	11.1541	-4.20684	0.00206384	0.0181431	-1.63921	-0.175614	11.1541	-1.70064	0.121719	0.309247	-5.83017
ENSG00000057657		PRDM1	0.508684	7.49791	4.29835	0.00179604	0.0163772	-1.49473	0.485972	7.49791	4.10644	0.00240706	0.0183816	-1.91988
ENSG00000057663		ATG5	-0.380046	7.59729	-2.71002	0.0230689	0.0961416	-4.10552	-0.138308	7.59729	-0.986245	0.348666	0.587861	-6.7076
ENSG00000057704	TMCC3		1.018	4.68499	3.42969	0.00702498	0.0418105	-2.90352	1.59113	4.68499	5.36056	0.000390676	0.00490558	-0.0120721
ENSG00000057757		C1orf128	-0.504524	8.90943	-3.81037	0.00381887	0.0281349	-2.27672	-1.67673	8.90943	-12.6633	3.15e-07	4.5e-05	7.40021
ENSG00000057935		MTA3	-0.550296	4.09169	-2.36372	0.0411601	0.144705	-4.67565	-0.873718	4.09169	-3.75293	0.00418208	0.0276965	-2.49392
ENSG00000058056	USP13		0.734671	6.06328	3.3937	0.0074479	0.0436783	-2.96333	1.90043	6.06328	8.77876	7.74e-06	0.000326544	4.11422
ENSG00000058063	ATP11B		0.440544	5.91607	3.5579	0.00571053	0.0366018	-2.69111	0.170359	5.91607	1.37584	0.200696	0.42389	-6.26824
ENSG00000058085		LAMC2	0.0576946	3.03713	0.624693	0.547004	0.743677	-6.87054	0.0667921	3.03713	0.723197	0.487127	0.70417	-6.93673
ENSG00000058091		PFTK1	-0.156066	4.7846	-1.46065	0.176647	0.383322	-6.02506	0.48149	4.7846	4.50635	0.00131533	0.0118346	-1.28825
ENSG00000058262	SEC61A1		0.310243	7.05854	1.96157	0.0800083	0.22826	-5.31083	0.64592	7.05854	4.08396	0.00249188	0.0188734	-1.95597
ENSG00000058272	PPP1R12A		-0.18448	8.35401	-1.6133	0.139632	0.330231	-5.81945	0.0847927	8.35401	0.741519	0.476458	0.695851	-6.92277
ENSG00000058335		RASGRF1	0.0425185	3.24975	0.421006	0.683194	0.832353	-6.98408	0.00509821	3.24975	0.050481	0.960793	0.983001	-7.21532
ENSG00000058404		CAMK2B	0.0749816	3.25928	0.917739	0.381652	0.608279	-6.63759	0.0692011	3.25928	0.846988	0.418	0.649842	-6.83643
ENSG00000058453		CROCC	-0.31896	3.99331	-2.4251	0.0371514	0.135254	-4.57572	-0.317529	3.99331	-2.41422	0.0378327	0.139874	-4.72437
ENSG00000058600		POLR3E	-0.75439	6.72717	-4.10411	0.00241572	0.0202128	-1.80266	-0.187907	6.72717	-1.02227	0.332187	0.572169	-6.67166
ENSG00000058668		ATP2B4	-0.0932493	3.42214	-0.870367	0.405733	0.631431	-6.68044	-0.0237644	3.42214	-0.221812	0.829195	0.920126	-7.18973
ENSG00000058729		RIOK2	-0.491586	5.92983	-3.79268	0.00392707	0.0286473	-2.30557	-0.058125	5.92983	-0.448444	0.66397	0.827369	-7.10726
ENSG00000058799		YIPF1	-0.018319	7.79357	-0.152612	0.881923	0.944271	-7.06774	-0.121876	7.79357	-1.01532	0.335319	0.575313	-6.67867
ENSG00000058804		TMEM48	-0.502174	5.89403	-3.05234	0.0130458	0.0647585	-3.53347	-0.665184	5.89403	-4.04316	0.00265401	0.0196866	-2.02163
ENSG00000058866	DGKG		0.340907	3.14842	2.9399	0.0157221	0.0735466	-3.72171	0.00329257	3.14842	0.0283942	0.97794	0.990938	-7.21628
ENSG00000059122	FLYWCH1		-0.0334199	4.45772	-0.324624	0.752559	0.873662	-7.02296	0.0970242	4.45772	0.942445	0.369506	0.608571	-6.74987
ENSG00000059145		C16orf28	0.107932	3.55867	1.14763	0.279432	0.506613	-6.40376	0.062065	3.55867	0.659932	0.525103	0.732121	-6.98253
ENSG00000059377	TBXAS1		-0.138305	6.48268	-1.12196	0.289665	0.5186	-6.43189	-0.31225	6.48268	-2.53303	0.0310173	0.121564	-4.52902
ENSG00000059378	PARP12		-0.0941319	9.41212	-0.45684	0.658139	0.817776	-6.96715	0.573006	9.41212	2.7809	0.0204924	0.0896041	-4.11659
ENSG00000059573		ALDH18A1	0.364854	4.81141	2.31525	0.0446238	0.1532	-4.75412	-0.386455	4.81141	-2.45233	0.0354989	0.1338	-4.66192
ENSG00000059588		TARBP1	-1.07492	7.33301	-5.40631	0.000367163	0.0058273	0.163307	0.193157	7.33301	0.971479	0.355593	0.594578	-6.72203
ENSG00000059691	PET112L		-0.425587	5.78595	-3.40151	0.00735401	0.0432284	-2.95035	-0.242514	5.78595	-1.9383	0.0830997	0.240113	-5.47902
ENSG00000059728		MXD1	1.4111	8.67087	11.7895	5.96e-07	0.00011631	6.77658	1.78241	8.67087	14.8917	7.32e-08	2.3e-05	8.84653
ENSG00000059758	PCTK2		-0.0381075	7.74795	-0.256839	0.802825	0.902518	-7.04442	-0.199665	7.74795	-1.34572	0.209886	0.434777	-6.30589
ENSG00000059915		PSD	-0.279179	3.59658	-1.37373	0.201328	0.415414	-6.13641	0.349934	3.59658	1.72189	0.117689	0.30306	-5.7997
ENSG00000060069		CTDP1	0.144105	6.95282	1.23275	0.247547	0.471803	-6.30714	0.435542	6.95282	3.72586	0.00436566	0.0284193	-2.5384
ENSG00000060138	CSDA		0.697347	11.1059	6.30355	0.000115198	0.00270507	1.37686	0.640369	11.1059	5.78851	0.000221122	0.00327078	0.588102
ENSG00000060140	STYK1		0.107681	3.25058	0.955349	0.363274	0.591414	-6.60221	-0.0837148	3.25058	-0.742721	0.475763	0.695389	-6.92184
ENSG00000060237		WNK1	-0.165109	8.42654	-1.41606	0.188962	0.400724	-6.08274	0.460025	8.42654	3.94541	0.00308945	0.0220798	-2.1797
ENSG00000060339	CCAR1		-0.298205	9.74148	-3.15221	0.0110613	0.0572804	-3.36632	0.0297499	9.74148	0.314475	0.760014	0.881389	-7.1626
ENSG00000060491		OGFR	-0.00332906	4.45138	-0.0265427	0.979378	0.990568	-7.08013	-0.0693611	4.45138	-0.553017	0.593131	0.781231	-7.05116
ENSG00000060558	GNA15		0.816512	6.76167	7.02424	4.89e-05	0.001588	2.2711	1.1568	6.76167	9.95166	2.64e-06	0.000170248	5.23233
ENSG00000060566	CREB3L3		0.430745	3.70538	2.24732	0.0499629	0.165825	-4.86335	-0.246208	3.70538	-1.28454	0.229641	0.45858	-6.38061
ENSG00000060642		PIGV	0.180148	5.92012	0.902474	0.389298	0.616086	-6.6516	0.0274148	5.92012	0.137338	0.893655	0.951672	-7.20636
ENSG00000060656		PTPRU	0.272792	4.17422	2.22129	0.0521697	0.170803	-4.90495	0.0746455	4.17422	0.607825	0.557672	0.755789	-7.01738
ENSG00000060688		SNRNP40	-0.449728	7.42922	-3.5124	0.00614494	0.038484	-2.76636	-0.100967	7.42922	-0.788557	0.44976	0.675081	-6.8855
ENSG00000060709	RIMBP2		0.0750214	2.87668	0.625615	0.546424	0.743094	-6.86993	-0.114447	2.87668	-0.954394	0.363733	0.603048	-6.7385
ENSG00000060718		COL11A1	0.0756058	2.89757	0.869319	0.406277	0.631999	-6.68137	-0.164881	2.89757	-1.8958	0.0890353	0.251298	-5.54336
ENSG00000060749	QSER1		-0.739115	5.42149	-5.13633	0.000531857	0.00725211	-0.224554	-0.620747	5.42149	-4.31376	0.00175471	0.0145335	-1.58989
ENSG00000060762		BRP44L	0.00180144	7.85803	0.0110816	0.99139	0.995969	-7.08045	0.239199	7.85803	1.47144	0.173774	0.387025	-6.14517
ENSG00000060971	ACAA1		-0.255218	7.138	-2.32369	0.0440006	0.15166	-4.74048	-0.00841426	7.138	-0.0766095	0.940537	0.973358	-7.2135
ENSG00000060982	BCAT1		1.58191	7.0754	4.79093	0.000867586	0.00997005	-0.736156	1.28884	7.0754	3.90334	0.00329951	0.0232405	-2.24806
ENSG00000061273		HDAC7	0.243785	4.90454	2.07652	0.066274	0.201446	-5.13344	0.0814286	4.90454	0.693597	0.504677	0.717171	-6.95863
ENSG00000061337		LZTS1	0.00419644	3.12725	0.0483728	0.962429	0.982165	-7.07924	-0.0502271	3.12725	-0.578974	0.576188	0.768697	-7.03553
ENSG00000061455		PRDM6	-0.1043	3.0014	-0.86984	0.406007	0.631745	-6.68091	0.141205	3.0014	1.17762	0.267844	0.503587	-6.50524
ENSG00000061492		WNT8A	0.216396	3.16923	1.69006	0.123773	0.304097	-5.71168	-0.110646	3.16923	-0.864146	0.408972	0.642264	-6.82145
ENSG00000061656		SPAG4	0.171182	3.27875	1.24757	0.24231	0.465514	-6.2898	0.11284	3.27875	0.822382	0.431184	0.660881	-6.85747
ENSG00000061676		NCKAP1	0.444175	4.13395	2.89802	0.0168567	0.0772521	-3.79177	0.94761	4.13395	6.18269	0.000133826	0.0022713	1.11796
ENSG00000061794	MRPS35		-0.951009	7.89295	-5.72834	0.000239177	0.00443802	0.61211	-0.556944	7.89295	-3.35471	0.00793607	0.0442716	-3.1542
ENSG00000061918	GUCY1B3		0.256467	3.84678	1.56678	0.150106	0.345135	-5.88338	0.247282	3.84678	1.51067	0.163664	0.372371	-6.09315
ENSG00000061936	SFRS8		-0.3129	5.59326	-2.39152	0.0392942	0.140443	-4.63047	-0.167926	5.59326	-1.28347	0.23	0.458933	-6.3819
ENSG00000061938	TNK2		-0.357283	3.76647	-2.86724	0.0177437	0.0799977	-3.84325	0.0272634	3.76647	0.218792	0.831479	0.921558	-7.19046
ENSG00000061987	MON2		-0.131195	7.21932	-0.974107	0.354353	0.583315	-6.58413	0.0264826	7.21932	0.196629	0.848295	0.932137	-7.1955
ENSG00000062038		CDH3	0.0804975	3.54608	0.882258	0.39959	0.625463	-6.66987	-0.0647204	3.54608	-0.70934	0.495295	0.710092	-6.94709
ENSG00000062096		ARSF	-0.00293437	3.14744	-0.0162142	0.987402	0.994231	-7.08038	-0.0699368	3.14744	-0.386443	0.707753	0.852371	-7.13521
ENSG00000062194	GPBP1		0.365078	7.92839	2.54076	0.0306191	0.117693	-4.38593	0.49085	7.92839	3.41607	0.00718204	0.0411735	-3.05176
ENSG00000062282	DGAT2		1.58446	4.83146	10.0178	2.49e-06	0.000266212	5.34177	1.21679	4.83146	7.69322	2.33e-05	0.000665352	2.95782
ENSG00000062370	ZFP112		-0.111687	3.90973	-0.599247	0.563141	0.755704	-6.88698	0.0190075	3.90973	0.101983	0.920908	0.964544	-7.21101
ENSG00000062485	CS		-0.400916	5.65438	-3.33391	0.00820996	0.0466284	-3.06286	-0.144189	5.65438	-1.19904	0.259804	0.495315	-6.4809
ENSG00000062524		LTK	0.0118057	3.38597	0.0944049	0.926765	0.966942	-7.07563	-0.0948159	3.38597	-0.758201	0.466875	0.68828	-6.90978
ENSG00000062582		MRPS24	0.254979	9.94089	2.16891	0.0569013	0.181257	-4.98822	0.422937	9.94089	3.5976	0.00535775	0.0329961	-2.75005
ENSG00000062598		ELMO2	0.139992	4.95067	1.40633	0.191745	0.404113	-6.09517	0.157449	4.95067	1.58171	0.146671	0.347892	-5.9969
ENSG00000062650		WAPAL	-0.260908	7.43668	-2.47076	0.034422	0.128043	-4.50101	0.00283226	7.43668	0.0268211	0.979162	0.991544	-7.21633
ENSG00000062716	TMEM49		0.281318	9.04239	2.22031	0.0522547	0.170928	-4.90652	0.0401131	9.04239	0.316593	0.758456	0.880404	-7.16188
ENSG00000062725	APPBP2		-0.170085	7.14767	-1.54729	0.154699	0.352109	-5.90984	0.0257447	7.14767	0.234205	0.819837	0.914474	-7.18664
ENSG00000062822	POLD1		-0.972509	5.89377	-4.32444	0.00172665	0.0158843	-1.45374	-0.028324	5.89377	-0.125948	0.902421	0.956382	-7.20801
ENSG00000063015	SEZ6		0.221821	3.13907	1.49715	0.167089	0.37034	-5.97702	0.0395689	3.13907	0.267064	0.795175	0.900231	-7.17764
ENSG00000063046	EIF4B		-0.425887	7.50935	-2.00055	0.0750734	0.218859	-5.25112	-0.325259	7.50935	-1.52786	0.1594	0.366695	-6.0701
ENSG00000063127	SLC6A16		0.100389	2.96083	0.74066	0.476955	0.691972	-6.78772	0.0540088	2.96083	0.398474	0.699163	0.847194	-7.1301
ENSG00000063169	GLTSCR1		0.0425966	6.07598	0.324863	0.752384	0.873648	-7.02288	0.411866	6.07598	3.1411	0.0112659	0.0578802	-3.51214
ENSG00000063176	SPHK2		-0.315739	3.87928	-2.40116	0.0386666	0.138858	-4.61476	0.125339	3.87928	0.953189	0.364312	0.603557	-6.73965
ENSG00000063177	RPL18		-0.478641	11.4486	-3.72696	0.00435805	0.0307107	-2.41298	-0.829373	11.4486	-6.45795	9.54e-05	0.00179526	1.47524
ENSG00000063180	CA11		-0.662192	4.20275	-1.92802	0.0845003	0.236781	-5.36183	-0.449777	4.20275	-1.30956	0.221383	0.44872	-6.35035
ENSG00000063241	ISOC2		-0.715177	4.96524	-4.68895	0.00100574	0.0110673	-0.890455	-0.880525	4.96524	-5.77304	0.00022562	0.00330813	0.566857
ENSG00000063244	U2AF2		-0.103658	5.09362	-1.11716	0.291607	0.520717	-6.43709	-0.0784249	5.09362	-0.845218	0.418939	0.650718	-6.83796
ENSG00000063245	EPN1		-0.334491	7.75261	-2.97659	0.014792	0.070584	-3.66029	-0.421707	7.75261	-3.75272	0.00418348	0.0276965	-2.49426
ENSG00000063322	MED29		-0.150954	5.1733	-1.13215	0.285565	0.513557	-6.42077	0.367886	5.1733	2.75914	0.021251	0.0920528	-4.15299
ENSG00000063438		PDCD6	-0.279907	6.96691	-2.07784	0.0661301	0.201219	-5.13138	0.670492	6.96691	4.9773	0.000664838	0.00714174	-0.571875
ENSG00000063515		GSC2	0.00975936	3.3437	0.0982466	0.923795	0.965731	-7.07522	-0.152745	3.3437	-1.53767	0.157012	0.363272	-6.05688
ENSG00000063587		ZNF275	0.137377	4.50044	1.12487	0.28849	0.517206	-6.42872	-0.227732	4.50044	-1.86471	0.0936287	0.260329	-5.59005
ENSG00000063601		MTMR1	-0.57426	6.14812	-3.44958	0.00680201	0.0410438	-2.87049	-1.01796	6.14812	-6.11489	0.000145686	0.00241671	1.02836
ENSG00000063660		GPC1	0.275558	4.20604	2.37824	0.0401746	0.142368	-4.65206	-0.0520637	4.20604	-0.449344	0.663344	0.82722	-7.10682
ENSG00000063761	ADCK1		-0.268207	5.05615	-2.50778	0.0323553	0.122165	-4.44021	-0.475825	5.05615	-4.44905	0.00143229	0.0125974	-1.37748
ENSG00000063854		HAGH	0.402666	8.94264	3.01178	0.013953	0.067743	-3.60139	0.492193	8.94264	3.6814	0.00468575	0.0299742	-2.6116
ENSG00000064012		CASP8	-0.940163	5.04937	-6.94392	5.37e-05	0.00168336	2.17481	-0.38931	5.04937	-2.87539	0.0175042	0.080055	-3.9583
ENSG00000064042	LIMCH1		0.0725559	2.93187	0.849219	0.416819	0.642735	-6.69895	-0.0417314	2.93187	-0.488439	0.636408	0.810438	-7.08712
ENSG00000064102	C12orf11		-0.459613	7.22163	-3.60587	0.00528712	0.0347031	-2.61194	-0.499807	7.22163	-3.92121	0.00320849	0.0227644	-2.21899
ENSG00000064115	TM7SF3		-0.861182	6.92096	-4.63511	0.00108801	0.0116486	-0.972513	-0.757335	6.92096	-4.07618	0.00252196	0.0190357	-1.96847
ENSG00000064195	DLX3		0.0917905	3.44633	0.806041	0.440093	0.662942	-6.73553	0.0266767	3.44633	0.234257	0.819798	0.914474	-7.18662
ENSG00000064199	SPA17		0.202711	4.29648	0.993167	0.345454	0.576266	-6.56547	0.61572	4.29648	3.01667	0.0138401	0.0671498	-3.72111
ENSG00000064201		TSPAN32	-0.518017	4.48656	-2.35398	0.0418343	0.146403	-4.69146	1.13115	4.48656	5.14016	0.000529027	0.0060167	-0.331409
ENSG00000064205		WISP2	0.154427	3.17346	1.16503	0.272658	0.499784	-6.38442	-0.170877	3.17346	-1.28914	0.228105	0.456909	-6.37508
ENSG00000064218		DMRT3	-0.00276432	2.96999	-0.0316518	0.97541	0.988851	-7.07997	-0.00513583	2.96999	-0.0588057	0.954336	0.980094	-7.21482
ENSG00000064225	ST3GAL6		-0.611183	7.12903	-5.26341	0.00044615	0.00653075	-0.0406667	-0.772875	7.12903	-6.65588	7.52e-05	0.0015091	1.72585
ENSG00000064270	ATP2C2		-0.0188326	3.28662	-0.107054	0.916991	0.962273	-7.07423	-0.0123747	3.28662	-0.0703439	0.945391	0.975686	-7.214
ENSG00000064300	NGFR		-0.0291585	3.47927	-0.203118	0.843363	0.924262	-7.05791	0.0743257	3.47927	0.517753	0.61657	0.798026	-7.07132
ENSG00000064309	CDON		0.0783944	3.03124	0.72616	0.485392	0.698144	-6.79877	0.0307653	3.03124	0.284975	0.781829	0.893869	-7.17224
ENSG00000064313	TAF2		-0.331342	7.34145	-3.04729	0.0131555	0.0651559	-3.54193	-0.024377	7.34145	-0.224191	0.827396	0.919044	-7.18915
ENSG00000064393	HIPK2		0.591084	7.60257	3.59114	0.00541352	0.03527	-2.63623	1.77609	7.60257	10.7907	1.3e-06	0.000111338	5.95974
ENSG00000064419	TNPO3		-0.335576	6.44083	-2.38435	0.0397673	0.141509	-4.64213	-0.195272	6.44083	-1.38746	0.197245	0.419467	-6.25357
ENSG00000064490	RFXANK		-0.161321	6.36316	-1.90503	0.0877144	0.242509	-5.39656	-0.0392028	6.36316	-0.462942	0.653915	0.821283	-7.10015
ENSG00000064545	TMEM161A		0.391574	6.5425	1.88604	0.0904544	0.247528	-5.4251	0.271024	6.5425	1.3054	0.222737	0.450252	-6.3554
ENSG00000064547	LPAR2		-0.0184067	7.71457	-0.129531	0.899661	0.95365	-7.07131	-0.120451	7.71457	-0.847633	0.417658	0.649703	-6.83587
ENSG00000064601		CTSA	-0.342234	10.0904	-1.9018	0.0881739	0.243359	-5.40142	-1.25733	10.0904	-6.98703	5.11e-05	0.00114926	2.13369
ENSG00000064607	SFRS14		-0.285908	6.60654	-3.19621	0.0102883	0.0544932	-3.29274	0.135032	6.60654	1.50955	0.163947	0.37287	-6.09466
ENSG00000064651		SLC12A2	0.540485	5.39801	2.21936	0.0523371	0.171082	-4.90803	0.94273	5.39801	3.87108	0.00347076	0.0241018	-2.3006
ENSG00000064652		SNX24	-0.899826	6.35191	-4.98926	0.000653685	0.00836576	-0.440289	-1.10483	6.35191	-6.12596	0.000143674	0.00239313	1.04303
ENSG00000064655		EYA2	0.0677584	3.19489	0.844818	0.419151	0.644738	-6.70276	-0.0299471	3.19489	-0.373383	0.717128	0.857914	-7.14059
ENSG00000064666	CNN2		-0.461851	4.50355	-3.5545	0.00574192	0.0367304	-2.69673	-0.503801	4.50355	-3.87735	0.00343672	0.0239402	-2.29037
ENSG00000064687	ABCA7		-0.102807	4.54483	-0.520264	0.614886	0.789306	-6.93397	-0.31263	4.54483	-1.5821	0.146582	0.347848	-5.99636
ENSG00000064692		SNCAIP	-0.0324521	3.33824	-0.359808	0.726926	0.858867	-7.0099	-0.0193805	3.33824	-0.214879	0.834442	0.923322	-7.19139
ENSG00000064703		DDX20	-0.285797	6.4898	-1.65314	0.131185	0.316501	-5.76385	0.162675	6.4898	0.940965	0.370225	0.609101	-6.75128
ENSG00000064726		BTBD1	-0.393206	4.38001	-3.92073	0.00321089	0.0247338	-2.09749	-0.393274	4.38001	-3.92141	0.0032075	0.0227644	-2.21867
ENSG00000064763	FAR2		-0.0508098	5.08912	-0.193722	0.850507	0.927723	-7.05995	0.153176	5.08912	0.584013	0.572929	0.765804	-7.03242
ENSG00000064787		BCAS1	0.169501	3.23846	1.9424	0.0825471	0.232812	-5.34002	-0.0745464	3.23846	-0.854266	0.414154	0.64663	-6.83011
ENSG00000064835	POU1F1		0.0851245	2.92357	0.710359	0.494691	0.704981	-6.81059	-0.118156	2.92357	-0.986001	0.34878	0.587873	-6.70784
ENSG00000064886		CHI3L2	1.39819	5.21319	4.94099	0.000699949	0.00870219	-0.511785	1.79273	5.21319	6.33522	0.000110796	0.00198555	1.31721
ENSG00000064932	SBNO2		0.160632	4.844	0.550392	0.59486	0.777153	-6.91678	0.691974	4.844	2.37099	0.0406636	0.147225	-4.79492
ENSG00000064933		PMS1	-0.351824	5.48015	-3.14645	0.0111668	0.0576909	-3.37595	0.172053	5.48015	1.53872	0.156758	0.36289	-6.05547
ENSG00000064961		HMG20B	-0.106178	7.19508	-0.801998	0.442316	0.665268	-6.73887	-0.20547	7.19508	-1.55198	0.153582	0.358034	-6.0375
ENSG00000064989		CALCRL	0.0930866	3.83897	0.648926	0.531887	0.734116	-6.85429	0.672735	3.83897	4.68977	0.00100455	0.0096643	-1.00558
ENSG00000064995		TAF11	-0.179392	7.12704	-1.65284	0.131248	0.316521	-5.76428	0.159939	7.12704	1.47361	0.173201	0.386091	-6.14231
ENSG00000064999		ANKS1A	-0.174689	4.47309	-1.42206	0.187263	0.398095	-6.07504	-0.333047	4.47309	-2.71118	0.0230245	0.0976463	-4.23311
ENSG00000065000	AP3D1		-0.34714	8.85732	-3.45973	0.00669103	0.0406911	-2.85364	-0.288748	8.85732	-2.87778	0.0174346	0.0798195	-3.95429
ENSG00000065029		ZNF76	-0.0566164	4.43403	-0.483866	0.639531	0.805449	-6.95351	-0.0749197	4.43403	-0.640293	0.537244	0.740443	-6.99597
ENSG00000065054	SLC9A3R2		-0.078412	3.13702	-0.620332	0.54975	0.745685	-6.8734	-0.343346	3.13702	-2.71627	0.0228291	0.0969475	-4.2246
ENSG00000065057		NTHL1	-0.967959	4.1101	-4.13326	0.00230982	0.0195447	-1.75614	-1.0642	4.1101	-4.5442	0.00124367	0.0113346	-1.22954
ENSG00000065060		UHRF1BP1	-0.889737	8.02343	-7.05826	4.71e-05	0.00154952	2.31164	0.186201	8.02343	1.47713	0.172274	0.38459	-6.13767
ENSG00000065135		GNAI3	-0.234803	8.52537	-2.4929	0.0331705	0.124519	-4.46467	-0.348562	8.52537	-3.70068	0.00454406	0.029259	-2.57984
ENSG00000065150		IPO5	-0.116241	7.7373	-0.760078	0.465805	0.682855	-6.77263	-0.839369	7.7373	-5.48849	0.000328672	0.00432428	0.170091
ENSG00000065154		OAT	0.502591	9.46304	3.44219	0.00688392	0.0412923	-2.88275	-0.459076	9.46304	-3.14417	0.011209	0.057689	-3.50699
ENSG00000065183		WDR3	-0.845128	3.97461	-4.88655	0.000756363	0.00920272	-0.592808	-0.326519	3.97461	-1.88794	0.090177	0.253486	-5.55521
ENSG00000065243		PKN2	-0.530443	7.32261	-3.44974	0.00680021	0.0410438	-2.87022	-0.635293	7.32261	-4.13163	0.00231562	0.0178748	-1.8795
ENSG00000065268	WDR18		-0.695315	6.05555	-4.36548	0.00162317	0.0152103	-1.38943	-0.790751	6.05555	-4.96467	0.000676832	0.00723967	-0.59068
ENSG00000065308		TRAM2	-0.406658	4.96429	-2.75258	0.021485	0.0915361	-4.03465	-1.1129	4.96429	-7.53298	2.77e-05	0.000749714	2.77607
ENSG00000065320		NTN1	0.325002	3.43536	2.41301	0.0379092	0.1371	-4.59545	0.13209	3.43536	0.980717	0.351248	0.590201	-6.71302
ENSG00000065325		GLP2R	-0.0570552	3.16511	-0.653432	0.529103	0.732009	-6.8512	0.0790025	3.16511	0.904786	0.388133	0.624151	-6.78495
ENSG00000065328		MCM10	0.0278966	3.41728	0.200774	0.845143	0.924833	-7.05843	-0.0659422	3.41728	-0.474592	0.645887	0.816314	-7.09428
ENSG00000065357	DGKA		-0.321699	4.76172	-3.45885	0.00670062	0.0406911	-2.85511	0.445015	4.76172	4.78472	0.000875385	0.00871281	-0.861068
ENSG00000065361	ERBB3		-0.0590208	3.21067	-0.466138	0.651708	0.8134	-6.96254	0.110375	3.21067	0.871728	0.405027	0.638682	-6.81475
ENSG00000065371	ROPN1		-0.191071	3.27558	-0.88926	0.396004	0.622615	-6.66358	0.0223306	3.27558	0.103928	0.919405	0.963678	-7.21079
ENSG00000065413		ANKRD44	-0.515465	4.43997	-3.168	0.0107772	0.0562554	-3.3399	0.0437	4.43997	0.268576	0.794045	0.899833	-7.17719
ENSG00000065427		KARS	-0.559921	10.3297	-5.95407	0.000178623	0.00365448	0.917789	-0.186545	10.3297	-1.98368	0.0771729	0.228574	-5.40964
ENSG00000065457		ADAT1	-0.405957	3.84947	-2.06754	0.0672607	0.203352	-5.14744	-0.0273087	3.84947	-0.139083	0.892313	0.951291	-7.20609
ENSG00000065485	PDIA5		0.023685	5.12458	0.121092	0.906162	0.956779	-7.07247	-1.33167	5.12458	-6.80833	6.28e-05	0.00132575	1.91537
ENSG00000065491		TBC1D22B	0.130242	3.7433	1.1173	0.29155	0.520717	-6.43694	-0.00789344	3.7433	-0.0677151	0.947428	0.976987	-7.2142
ENSG00000065518	NDUFB4		0.327949	10.6726	3.61561	0.00520528	0.0344224	-2.5959	0.0559975	10.6726	0.617367	0.551623	0.751522	-7.01119
ENSG00000065526		SPEN	-0.00492733	7.5608	-0.0347992	0.972966	0.987615	-7.07986	0.11675	7.5608	0.824545	0.430013	0.659891	-6.85564
ENSG00000065534		MYLK	0.385112	3.50514	3.07097	0.0126496	0.0633452	-3.50228	0.676133	3.50514	5.39164	0.000374532	0.00475027	0.0324032
ENSG00000065548	ZC3H15		-0.430469	8.64341	-3.74299	0.00424853	0.030241	-2.38674	-0.130369	8.64341	-1.13358	0.284997	0.522672	-6.55425
ENSG00000065559	MAP2K4		0.324596	5.32265	2.00542	0.0744771	0.217596	-5.24363	0.695732	5.32265	4.29838	0.00179597	0.0148056	-1.61419
ENSG00000065600		TMEM206	-0.359027	8.98474	-3.47565	0.00652086	0.0400388	-2.82724	0.0818888	8.98474	0.792746	0.447431	0.673134	-6.88209
ENSG00000065609		SNAP91	-0.0681064	3.09305	-0.609329	0.556715	0.751084	-6.88054	0.00305129	3.09305	0.0272991	0.978791	0.991365	-7.21632
ENSG00000065613	SLK		0.0612975	6.59034	0.633645	0.541391	0.740249	-6.8646	0.248422	6.59034	2.56799	0.0292554	0.116525	-4.4712
ENSG00000065615		CYB5R4	0.0775961	10.0744	0.674573	0.516159	0.72214	-6.83648	-0.177295	10.0744	-1.5413	0.156136	0.361975	-6.05198
ENSG00000065618		COL17A1	0.0937918	3.07983	1.0449	0.322142	0.552652	-6.51336	-0.0352778	3.07983	-0.393015	0.703055	0.849617	-7.13244
ENSG00000065621		GSTO2	0.205232	3.37749	1.49642	0.167276	0.370634	-5.97799	0.23634	3.37749	1.72324	0.117438	0.302693	-5.79776
ENSG00000065665		SEC61A2	0.117359	3.87604	0.915308	0.382862	0.60968	-6.63983	0.237509	3.87604	1.85238	0.0955102	0.263814	-5.60846
ENSG00000065675		PRKCQ	-0.379626	3.69557	-1.66051	0.129675	0.313673	-5.75349	-0.194776	3.69557	-0.851961	0.41537	0.647939	-6.83212
ENSG00000065802		ASB1	0.109938	6.53769	0.717413	0.490526	0.701864	-6.80534	-0.0281997	6.53769	-0.18402	0.857899	0.936026	-7.19813
ENSG00000065809		FAM107B	0.549028	7.90961	3.29242	0.00878608	0.0489205	-3.13206	0.757002	7.90961	4.5396	0.00125215	0.0114001	-1.23667
ENSG00000065833		ME1	0.0815906	9.55307	0.514109	0.619019	0.79213	-6.93736	-0.818307	9.55307	-5.15622	0.00051735	0.00593032	-0.30791
ENSG00000065882		TBC1D1	-0.24405	5.89996	-2.22023	0.0522613	0.170928	-4.90664	-0.147482	5.89996	-1.34171	0.211135	0.436414	-6.31086
ENSG00000065883		CDC2L5	0.127548	5.70791	0.661126	0.52437	0.728583	-6.84589	0.310912	5.70791	1.61157	0.140008	0.337879	-5.95567
ENSG00000065911		MTHFD2	0.122412	9.68727	0.887586	0.39686	0.623406	-6.66509	0.687306	9.68727	4.98351	0.000659021	0.0071009	-0.562631
ENSG00000065923		SLC9A7	-0.142759	3.88386	-0.608541	0.557216	0.751505	-6.88105	0.326599	3.88386	1.3922	0.195852	0.417563	-6.24756
ENSG00000065970	FOXJ2		-0.270023	6.34153	-2.58086	0.0286323	0.112517	-4.31974	-0.37929	6.34153	-3.62523	0.00512568	0.0319304	-2.70433
ENSG00000065989	PDE4A		0.333042	4.02035	3.31952	0.00840523	0.0474447	-3.08686	0.662781	4.02035	6.60613	7.98e-05	0.00156733	1.66334
ENSG00000066027		PPP2R5A	-0.500264	6.10764	-3.06282	0.0128214	0.0640598	-3.51592	-0.322296	6.10764	-1.97323	0.0785012	0.231214	-5.42568
ENSG00000066032		CTNNA2	0.035902	2.85973	0.406988	0.69311	0.837426	-6.99034	-0.0104829	2.85973	-0.118836	0.907901	0.958649	-7.20896
ENSG00000066056		TIE1	0.181057	3.39929	2.08472	0.0653861	0.199832	-5.12065	0.0590758	3.39929	0.680208	0.512742	0.722964	-6.96826
ENSG00000066084	DIP2B		-0.286438	6.59484	-1.97319	0.0785058	0.225386	-5.29308	0.218308	6.59484	1.50386	0.165382	0.374779	-6.10224
ENSG00000066117		SMARCD1	-0.0566452	3.70532	-0.65022	0.531087	0.733413	-6.8534	0.138878	3.70532	1.59415	0.143861	0.343797	-5.97977
ENSG00000066135		JMJD2A	-0.211181	6.83288	-1.99516	0.0757381	0.219888	-5.25941	-0.112544	6.83288	-1.06327	0.314154	0.554833	-6.62951
ENSG00000066136		NFYC	-0.0996901	5.52808	-0.923178	0.378954	0.60603	-6.63254	0.295319	5.52808	2.73479	0.0221332	0.0947792	-4.19368
ENSG00000066185		ZMYND12	-0.041624	4.42487	-0.102934	0.920174	0.963955	-7.0747	0.340451	4.42487	0.841915	0.420695	0.652698	-6.84081
ENSG00000066230		SLC9A3	-0.146175	3.32525	-0.728087	0.484265	0.6974	-6.79731	0.0662052	3.32525	0.329763	0.748794	0.875268	-7.15724
ENSG00000066248		NGEF	0.121217	3.07337	0.966141	0.358122	0.586832	-6.59185	-0.00524871	3.07337	-0.0418338	0.967505	0.98643	-7.21576
ENSG00000066279		ASPM	0.0639021	4.58569	0.154409	0.880545	0.943357	-7.06744	0.1703	4.58569	0.411501	0.68991	0.842417	-7.1244
ENSG00000066294		CD84	-0.874379	6.92159	-4.94613	0.000694855	0.00866236	-0.504149	-0.00500426	6.92159	-0.0283078	0.978007	0.990938	-7.21628
ENSG00000066322		ELOVL1	-0.765869	8.33344	-5.233	0.000465214	0.00668338	-0.0844614	0.0472263	8.33344	0.322686	0.75398	0.878161	-7.15976
ENSG00000066336		SPI1	-0.0412398	6.51414	-0.412913	0.688911	0.836023	-6.98772	0.568088	6.51414	5.68797	0.00025218	0.0035684	0.449458
ENSG00000066379		ZNRD1	0.253994	8.47269	2.42178	0.0373576	0.135809	-4.58113	0.697708	8.47269	6.6525	7.55e-05	0.00151345	1.72161
ENSG00000066382	MPPED2		-0.0376093	3.19741	-0.319862	0.756054	0.875528	-7.02463	-0.643521	3.19741	-5.47305	0.000335557	0.00437586	0.148234
ENSG00000066405	CLDN18		-0.00280215	3.17781	-0.0320041	0.975137	0.988851	-7.07996	-0.0770761	3.17781	-0.880307	0.400594	0.634532	-6.80711
ENSG00000066422	ZBTB11		-0.504823	5.6395	-3.80895	0.0038274	0.0281651	-2.27903	0.101272	5.6395	0.764109	0.463512	0.685443	-6.90512
ENSG00000066427	ATXN3		-0.639941	6.71278	-6.14204	0.000140805	0.00308911	1.16683	-0.346161	6.71278	-3.32239	0.00836588	0.046028	-3.20824
ENSG00000066455	GOLGA5		-0.280598	8.23571	-2.96996	0.0149557	0.0711162	-3.67138	0.505232	8.23571	5.34758	0.000397635	0.00495963	-0.0306801
ENSG00000066468		FGFR2	0.0526514	3.12125	0.645679	0.533898	0.735305	-6.8565	-0.0816701	3.12125	-1.00154	0.341596	0.581361	-6.69246
ENSG00000066557		LRRC40	-0.314727	7.89577	-2.94241	0.0156566	0.073339	-3.71751	-0.189121	7.89577	-1.76811	0.109342	0.288642	-5.73276
ENSG00000066583	ISOC1		-0.353997	7.62872	-2.82626	0.0189983	0.0840725	-3.91172	-0.56599	7.62872	-4.51878	0.00129132	0.0116578	-1.26895
ENSG00000066629	EML1		-0.0244571	2.9101	-0.276178	0.788375	0.89409	-7.0388	0.154398	2.9101	1.74351	0.113714	0.296566	-5.76849
ENSG00000066651		TRMT11	-0.930196	6.53592	-7.5527	2.72e-05	0.00114759	2.88448	-0.0177923	6.53592	-0.144464	0.888178	0.948909	-7.20526
ENSG00000066654		THUMPD1	-0.533159	9.14907	-4.9764	0.000665685	0.00844303	-0.459309	-0.637096	9.14907	-5.94653	0.000180352	0.00280429	0.803125
ENSG00000066735	KIF26A		0.178467	2.89363	1.02715	0.330004	0.559891	-6.53148	0.0930876	2.89363	0.535755	0.604545	0.788793	-7.06118
ENSG00000066739		ATG2B	-0.245075	5.01686	-2.39394	0.0391354	0.140075	-4.62652	0.178446	5.01686	1.7431	0.113789	0.29659	-5.7691
ENSG00000066777	ARFGEF1		-0.481752	7.44485	-5.26812	0.000443273	0.00649678	-0.0338954	-0.260135	7.44485	-2.84466	0.0184241	0.0831825	-4.00982
ENSG00000066813	ACSM2A		0.234291	3.44043	1.61819	0.138569	0.328467	-5.81266	-0.0427796	3.44043	-0.295468	0.774046	0.88929	-7.16892
ENSG00000066827	ZFAT		-0.0159503	3.33285	-0.153422	0.881302	0.943823	-7.06761	0.00868322	3.33285	0.0835222	0.935184	0.970841	-7.21289
ENSG00000066855	MTFR1		0.176249	3.53736	1.82186	0.100321	0.26517	-5.52063	-0.000987166	3.53736	-0.0102042	0.992071	0.996732	-7.21667
ENSG00000066923	STAG3		0.0291556	4.27667	0.213223	0.835696	0.921091	-7.05561	-0.21267	4.27667	-1.55532	0.152793	0.356713	-6.03297
ENSG00000066926		FECH	-0.541786	5.26136	-4.60316	0.0011402	0.0120425	-1.02139	-1.02747	5.26136	-8.72968	8.11e-06	0.000334799	4.0646
ENSG00000066933		MYO9A	-0.455814	7.53135	-2.62501	0.0265937	0.106458	-4.24669	-0.261472	7.53135	-1.5058	0.16489	0.374194	-6.09965
ENSG00000067048		DDX3Y	0.0298429	2.91525	0.348126	0.735399	0.864106	-7.01438	0.0308008	2.91525	0.359301	0.727293	0.862768	-7.14619
ENSG00000067057		PFKP	1.32101	7.21039	11.8638	5.64e-07	0.000112793	6.83178	-1.22501	7.21039	-11.0017	1.1e-06	0.000100175	6.13407
ENSG00000067064		IDI1	0.34839	6.92191	1.71805	0.118409	0.295761	-5.67171	0.266588	6.92191	1.31465	0.219732	0.446898	-6.34414
ENSG00000067066		SP100	-0.703552	7.46335	-3.41524	0.0071917	0.0425298	-2.92752	-0.351645	7.46335	-1.70698	0.120503	0.307312	-5.8211
ENSG00000067082		COPEB	0.321285	8.20483	1.66845	0.128064	0.311188	-5.74229	-0.0256656	8.20483	-0.133282	0.896774	0.953381	-7.20696
ENSG00000067113	PPAP2A		1.46907	6.14336	5.67722	0.000255773	0.00463098	0.541858	2.42622	6.14336	9.37615	4.41e-06	0.000227969	4.69944
ENSG00000067141		NEO1	-0.138468	3.34755	-1.21685	0.25327	0.477938	-6.32557	-0.0218764	3.34755	-0.192249	0.851628	0.933611	-7.19643
ENSG00000067167	TRAM1		-0.147819	9.71055	-1.48101	0.171258	0.375816	-5.99835	-0.18615	9.71055	-1.86506	0.0935754	0.260329	-5.58952
ENSG00000067177		PHKA1	-0.110368	3.05495	-1.17352	0.269406	0.496041	-6.37492	0.187841	3.05495	1.99726	0.0754787	0.224651	-5.38875
ENSG00000067182	TNFRSF1A		-0.294935	6.78482	-1.96904	0.0790391	0.226412	-5.29942	0.032112	6.78482	0.214386	0.834815	0.923628	-7.1915
ENSG00000067191		CACNB1	0.118297	3.31925	1.25269	0.240524	0.463044	-6.28378	-0.0465062	3.31925	-0.492469	0.633662	0.80851	-7.085
ENSG00000067208		EVI5	0.215805	6.74498	1.51772	0.161904	0.363113	-5.94962	0.40725	6.74498	2.86412	0.017836	0.0812771	-3.9772
ENSG00000067221		STOML1	-0.204592	3.63369	-1.52028	0.16127	0.362062	-5.9462	0.124174	3.63369	0.922708	0.379186	0.616817	-6.76841
ENSG00000067225	PKM2		0.308966	4.80045	2.12416	0.0612691	0.191032	-5.05883	0.578919	4.80045	3.98011	0.00292683	0.021289	-2.12347
ENSG00000067248	DHX29		-0.240378	7.56541	-2.42017	0.0374582	0.136062	-4.58376	-0.0545185	7.56541	-0.548904	0.595841	0.782808	-7.05358
ENSG00000067334		DNTTIP2	0.448542	9.26419	3.10609	0.0119361	0.0606516	-3.4435	0.30444	9.26419	2.10821	0.0629038	0.198261	-5.21604
ENSG00000067365		C16orf68	0.257845	5.52158	1.33943	0.211849	0.42887	-6.17912	0.0969889	5.52158	0.503829	0.625954	0.803545	-7.07893
ENSG00000067369		TP53BP1	0.33178	5.00513	2.33364	0.0432773	0.149846	-4.7244	-0.172656	5.00513	-1.21441	0.254157	0.487903	-6.46324
ENSG00000067445		TRO	-0.0134507	3.2317	-0.140709	0.891063	0.949544	-7.06966	0.0663612	3.2317	0.694212	0.504309	0.716947	-6.95818
ENSG00000067533		RRP15	-0.437778	4.2148	-3.35034	0.00799293	0.0458036	-3.03551	-0.451154	4.2148	-3.4527	0.00676764	0.0394525	-2.99069
ENSG00000067560	RHOA		-0.131448	10.6774	-1.09105	0.30237	0.532256	-6.4651	-0.0166745	10.6774	-0.138402	0.892836	0.951494	-7.2062
ENSG00000067596	DHX8		-0.221398	6.66687	-2.06472	0.0675733	0.204087	-5.15183	0.323154	6.66687	3.01368	0.0139091	0.0674473	-3.72615
ENSG00000067606		PRKCZ	-0.194048	3.39762	-1.40896	0.19099	0.40315	-6.09182	-0.0491752	3.39762	-0.357056	0.728919	0.863865	-7.14706
ENSG00000067646		ZFY	-0.0214859	2.88954	-0.226929	0.825327	0.915028	-7.05231	0.0471338	2.88954	0.497815	0.630029	0.80616	-7.08216
ENSG00000067704		IARS2	-0.107305	9.03876	-0.840689	0.421348	0.647113	-6.70631	-0.0994209	9.03876	-0.778919	0.455149	0.679464	-6.8933
ENSG00000067715		SYT1	1.12982	4.72915	4.17224	0.00217586	0.0187443	-1.69411	1.71533	4.72915	6.33444	0.000110903	0.00198555	1.31619
ENSG00000067798	NAV3		0.270334	3.20205	2.32308	0.0440455	0.151696	-4.74147	-0.031235	3.20205	-0.268414	0.794167	0.899833	-7.17724
ENSG00000067829		IDH3G	-0.429093	8.56974	-3.38809	0.00751616	0.0439288	-2.97266	-0.299854	8.56974	-2.36763	0.0408924	0.147532	-4.8004
ENSG00000067836	ROGDI		0.158403	5.28786	0.735876	0.479728	0.693759	-6.79139	2.20611	5.28786	10.2487	2.04e-06	0.000148729	5.4963
ENSG00000067840		PDZD4	-0.0105619	3.1775	-0.109718	0.914935	0.961088	-7.07391	-0.029923	3.1775	-0.310843	0.762689	0.882755	-7.16384
ENSG00000067842		ATP2B3	0.0410409	3.10512	0.441942	0.668504	0.823914	-6.97435	0.034967	3.10512	0.376536	0.71486	0.856157	-7.13931
ENSG00000067900		ROCK1	-0.191519	4.28461	-1.29112	0.227444	0.448347	-6.23801	0.0743008	4.28461	0.500898	0.627938	0.804771	-7.08051
ENSG00000067955		CBFB	-0.354186	7.39694	-3.70179	0.00453603	0.0314735	-2.45424	0.203071	7.39694	2.12241	0.0614467	0.195116	-5.19368
ENSG00000067992		PDK3	2.37247	6.04908	8.96859	6.45e-06	0.000494942	4.37015	-1.42694	6.04908	-5.39422	0.000373222	0.0047439	0.0360962
ENSG00000068001	HYAL2		-0.454814	6.41093	-2.79408	0.0200466	0.087373	-3.96545	0.708969	6.41093	4.35543	0.00164788	0.0139169	-1.52421
ENSG00000068024		HDAC4	0.0400892	3.86441	0.295165	0.77427	0.886112	-7.03289	0.408429	3.86441	3.00714	0.0140606	0.0680091	-3.73712
ENSG00000068028		RASSF1	-0.406852	5.65287	-2.94239	0.0156569	0.073339	-3.71753	-0.232505	5.65287	-1.6815	0.125456	0.315422	-5.85745
ENSG00000068078		FGFR3	0.31584	3.50887	1.62934	0.136173	0.324086	-5.79715	0.281557	3.50887	1.45248	0.178849	0.394045	-6.16999
ENSG00000068079	IFI35		-0.525523	7.65524	-1.49032	0.168842	0.373081	-5.98606	-0.0553839	7.65524	-0.157062	0.878511	0.944351	-7.20317
ENSG00000068097	HEATR6		0.090887	6.31009	0.600431	0.562385	0.755493	-6.88623	0.305149	6.31009	2.01592	0.0732082	0.220087	-5.35995
ENSG00000068120	COASY		-0.281077	5.80362	-2.60049	0.0277072	0.109739	-4.28728	-0.150589	5.80362	-1.39323	0.19555	0.417287	-6.24625
ENSG00000068137	PLEKHH3		-0.0885601	3.95901	-0.837232	0.423194	0.648803	-6.70927	0.0209539	3.95901	0.198095	0.84718	0.931379	-7.19518
ENSG00000068305	MEF2A		-0.501979	7.98687	-3.04302	0.0132488	0.0654326	-3.54908	-1.43798	7.98687	-8.71711	8.21e-06	0.000338117	4.05186
ENSG00000068308		OTUD5	0.210408	5.31373	1.81498	0.101436	0.267474	-5.53077	0.218635	5.31373	1.88595	0.0904678	0.254067	-5.5582
ENSG00000068323		TFE3	0.25829	4.58789	2.10621	0.0631115	0.194888	-5.08702	0.0822003	4.58789	0.670295	0.518763	0.727631	-6.97529
ENSG00000068354		TBC1D25	0.0900751	3.66391	0.904873	0.388089	0.614946	-6.64941	0.0311256	3.66391	0.312681	0.761335	0.881817	-7.16322
ENSG00000068366		ACSL4	0.79332	5.90289	4.22892	0.00199559	0.0176665	-1.60426	1.12826	5.90289	6.01437	0.000165413	0.00264699	0.894359
ENSG00000068383		INPP5A	0.157883	5.29633	1.19388	0.261724	0.487965	-6.35189	-0.345134	5.29633	-2.60982	0.027278	0.1106	-4.40184
ENSG00000068394		GPKOW	0.120002	7.65934	0.801448	0.442619	0.665268	-6.73932	0.288315	7.65934	1.92555	0.08484	0.243594	-5.49839
ENSG00000068400		GRIPAP1	0.0972466	6.82235	0.764627	0.463217	0.680968	-6.76904	0.141948	6.82235	1.11611	0.292037	0.530347	-6.5733
ENSG00000068438		FTSJ1	-0.628178	7.7418	-6.1409	0.000141007	0.00308969	1.16533	-0.472824	7.7418	-4.6222	0.0011088	0.0103629	-1.10918
ENSG00000068489	PRR11		-0.142736	3.89793	-0.541389	0.600808	0.780232	-6.92201	-0.348897	3.89793	-1.32334	0.21694	0.443456	-6.3335
ENSG00000068615		REEP1	-0.0797162	3.12976	-0.781251	0.453841	0.673775	-6.75578	-0.0615991	3.12976	-0.603696	0.5603	0.757478	-7.02002
ENSG00000068650		ATP11A	-0.0792641	5.6915	-0.615097	0.553058	0.748098	-6.87681	0.110183	5.6915	0.855031	0.413751	0.64625	-6.82944
ENSG00000068654		POLR1A	-0.681522	3.48346	-4.41869	0.00149872	0.0145349	-1.30637	-0.0661162	3.48346	-0.428669	0.6778	0.834788	-7.11661
ENSG00000068697		LAPTM4A	0.116106	11.0182	0.957685	0.362154	0.59077	-6.59998	0.203135	11.0182	1.67553	0.126644	0.31687	-5.86593
ENSG00000068724		TTC7A	-1.54732	6.13224	-7.24425	3.82e-05	0.00139811	2.53065	-1.38479	6.13224	-6.48333	9.25e-05	0.00175403	1.50767
ENSG00000068784		SRBD1	-0.718101	6.28527	-3.0551	0.0129862	0.0645902	-3.52884	-0.363205	6.28527	-1.54523	0.155193	0.36031	-6.04666
ENSG00000068793		CYFIP1	-0.638121	8.91971	-6.20226	0.0001306	0.00293841	1.24557	-0.683655	8.91971	-6.64484	7.62e-05	0.00152384	1.712
ENSG00000068796		KIF2A	-0.321939	6.60215	-2.6087	0.0273293	0.108693	-4.2737	0.0771362	6.60215	0.625042	0.546784	0.747881	-7.00615
ENSG00000068831		RASGRP2	-0.731114	5.72698	-1.04715	0.321155	0.551519	-6.51104	-1.238	5.72698	-1.77314	0.108466	0.287215	-5.72541
ENSG00000068878		PSME4	-0.391821	5.77396	-4.59045	0.00116171	0.0121966	-1.04089	0.0163469	5.77396	0.191515	0.852186	0.933931	-7.19659
ENSG00000068903		SIRT2	-0.358831	5.84578	-2.16856	0.0569337	0.181309	-4.98876	-0.444421	5.84578	-2.68582	0.0240217	0.100736	-4.2754
ENSG00000068912		C2orf30	0.139392	8.68489	1.07621	0.308622	0.538996	-6.48079	0.576095	8.68489	4.44789	0.00143478	0.0126131	-1.3793
ENSG00000068971	PPP2R5B		0.803157	6.53455	4.65662	0.00105432	0.011395	-0.939685	1.28107	6.53455	7.42751	3.11e-05	0.000817531	2.65479
ENSG00000068976		PYGM	0.102359	3.28792	0.73819	0.478386	0.692955	-6.78962	-0.111227	3.28792	-0.802151	0.442231	0.66891	-6.87436
ENSG00000068985		PAGE1	-0.0286651	2.99123	-0.2911	0.777283	0.887522	-7.03419	-0.0322774	2.99123	-0.327783	0.750244	0.87585	-7.15795
ENSG00000069011		PITX1	0.128085	3.34916	1.05785	0.316498	0.54691	-6.49998	0.0213083	3.34916	0.175984	0.864032	0.938843	-7.19972
ENSG00000069018	TRPC7		0.18239	3.08298	0.823774	0.43043	0.654965	-6.72071	-0.348525	3.08298	-1.57413	0.148406	0.350371	-6.00729
ENSG00000069020		MAST4	0.125254	3.28567	0.846472	0.418274	0.644123	-6.70133	0.178602	3.28567	1.207	0.256865	0.491396	-6.47177
ENSG00000069122	GPR116		-0.0382054	2.80699	-0.450349	0.662645	0.820584	-6.97032	-0.00337999	2.80699	-0.0398419	0.969051	0.987093	-7.21585
ENSG00000069188		SDK2	-0.0890345	3.56518	-0.488678	0.636245	0.80299	-6.951	0.031215	3.56518	0.171328	0.86759	0.940006	-7.2006
ENSG00000069206		ADAM7	0.0200216	3.18191	0.193253	0.850864	0.92787	-7.06005	0.137089	3.18191	1.32322	0.21698	0.443456	-6.33365
ENSG00000069248		NUP133	-0.744878	6.51391	-4.05147	0.00262009	0.021429	-1.88689	-0.339076	6.51391	-1.84427	0.0967671	0.266034	-5.62054
ENSG00000069275		NUCKS1	-0.223843	8.18365	-1.86604	0.0934281	0.252869	-5.45504	0.05446	8.18365	0.453997	0.66011	0.825333	-7.10456
ENSG00000069329		VPS35	-0.644608	8.57751	-5.16787	0.000509049	0.00704472	-0.178694	0.0156905	8.57751	0.125792	0.902541	0.956395	-7.20803
ENSG00000069345		DNAJA2	0.0102218	8.4459	0.0860746	0.933209	0.969376	-7.07645	0.189734	8.4459	1.59769	0.143071	0.342643	-5.97489
ENSG00000069399		BCL3	0.402857	4.53918	3.29349	0.00877062	0.0488653	-3.13026	0.391023	4.53918	3.19674	0.0102793	0.0539209	-3.41876
ENSG00000069424		KCNAB2	-0.431082	4.37609	-4.05003	0.00262595	0.021467	-1.88921	-0.365168	4.37609	-3.43076	0.00701278	0.0404797	-3.02726
ENSG00000069431	ABCC9		-0.0303049	2.96191	-0.360998	0.726065	0.858577	-7.00944	0.0293774	2.96191	0.34995	0.734074	0.867233	-7.14979
ENSG00000069482	GAL		1.50278	5.21868	4.05677	0.00259873	0.0213734	-1.8784	0.542343	5.21868	1.46406	0.175734	0.389815	-6.15485
ENSG00000069493		CLEC2D	-0.817074	5.62923	-5.27115	0.000441431	0.00649269	-0.0295384	-1.20391	5.62923	-7.76673	2.16e-05	0.000633536	3.04021
ENSG00000069509		FUNDC1	-0.146499	7.86641	-1.02007	0.333176	0.563027	-6.53863	0.127815	7.86641	0.889976	0.395639	0.630941	-6.79842
ENSG00000069535		MAOB	0.651157	3.63164	4.06517	0.00256521	0.0211471	-1.86494	1.16016	3.63164	7.24289	3.82e-05	0.00093896	2.43928
ENSG00000069667		RORA	0.208481	5.11235	0.500585	0.62815	0.797961	-6.9447	-0.399234	5.11235	-0.958603	0.361715	0.601163	-6.73446
ENSG00000069696		DRD4	0.133543	3.397	0.86777	0.407083	0.632553	-6.68274	0.0294866	3.397	0.191606	0.852118	0.933915	-7.19657
ENSG00000069702		TGFBR3	-0.45499	4.28428	-1.39603	0.19473	0.407333	-6.10827	-0.38627	4.28428	-1.18518	0.264983	0.500954	-6.49668
ENSG00000069712		KIAA1107	-0.601859	4.27396	-4.38614	0.00157359	0.0149606	-1.35714	0.69195	4.27396	5.04269	0.000606274	0.00667545	-0.474863
ENSG00000069764		PLA2G10	0.0851454	2.91092	0.45963	0.656206	0.816584	-6.96578	-0.0342924	2.91092	-0.185116	0.857062	0.935609	-7.19791
ENSG00000069812		HES2	0.214143	3.59267	1.23557	0.246544	0.470622	-6.30385	0.674945	3.59267	3.89432	0.00334647	0.0235067	-2.26273
ENSG00000069849	ATP1B3		0.432984	8.93624	2.65992	0.0250852	0.101967	-4.18879	0.70881	8.93624	4.35437	0.00165051	0.0139258	-1.52588
ENSG00000069869		NEDD4	0.0518378	3.44581	0.437231	0.671796	0.825894	-6.97658	0.200598	3.44581	1.69197	0.1234	0.312124	-5.84255
ENSG00000069943	PIGB		-1.08685	6.48156	-5.06304	0.000589202	0.00782214	-0.331673	-0.674007	6.48156	-3.13983	0.0112895	0.0579736	-3.51427
ENSG00000069966		GNB5	-0.549779	4.35614	-2.66055	0.0250586	0.101883	-4.18774	-0.378254	4.35614	-1.83049	0.0989385	0.270116	-5.64102
ENSG00000069974		RAB27A	0.166513	7.20335	0.815469	0.434937	0.658273	-6.72768	0.787039	7.20335	3.85439	0.00356299	0.0245254	-2.32782
ENSG00000069998		CECR5	1.16043	8.38812	9.22615	5.07e-06	0.000423612	4.61807	1.27462	8.38812	10.134	2.25e-06	0.000156909	5.39521
ENSG00000070010		UFD1L	0.3409	4.96651	1.70175	0.121506	0.300507	-5.69503	0.200467	4.96651	1.00072	0.341975	0.581636	-6.69329
ENSG00000070018	LRP6		0.0827288	3.25646	0.655549	0.527799	0.731077	-6.84975	-0.0191998	3.25646	-0.152141	0.882285	0.945761	-7.20401
ENSG00000070019	GUCY2C		0.35313	3.45262	2.34641	0.0423659	0.147706	-4.70373	-0.308149	3.45262	-2.04752	0.0695098	0.212154	-5.31094
ENSG00000070031		SCT	-0.119668	4.16649	-0.821349	0.431743	0.655917	-6.72275	0.0561486	4.16649	0.385378	0.708516	0.852988	-7.13566
ENSG00000070047	PHRF1		-0.0402758	6.9555	-0.382876	0.710309	0.849237	-7.00063	-0.0428618	6.9555	-0.407459	0.692775	0.843742	-7.12619
ENSG00000070061		IKBKAP	-0.387013	4.94696	-3.21135	0.0100353	0.0535408	-3.26742	0.144026	4.94696	1.1951	0.261269	0.496684	-6.48541
ENSG00000070081	NUCB2		-0.125751	6.83361	-1.09636	0.300157	0.530058	-6.45945	-0.559951	6.83361	-4.88194	0.000761361	0.00787604	-0.714422
ENSG00000070087	PFN2		0.108046	3.26278	0.679105	0.51341	0.720295	-6.83327	-0.0409384	3.26278	-0.25731	0.802472	0.90472	-7.18043
ENSG00000070159		PTPN3	-0.0128951	3.15245	-0.145453	0.887418	0.947032	-7.06891	0.00206066	3.15245	0.0232438	0.981941	0.992711	-7.21643
ENSG00000070182	SPTB		0.0938532	3.54215	1.13383	0.284896	0.512772	-6.41894	0.0903262	3.54215	1.09122	0.302299	0.541551	-6.60004
ENSG00000070190	DAPP1		-0.534666	7.03135	-3.72343	0.00438258	0.0307846	-2.41877	0.340325	7.03135	2.37003	0.0407288	0.147225	-4.79649
ENSG00000070193		FGF10	0.0510146	3.21592	0.498093	0.62984	0.799203	-6.94603	-0.0565189	3.21592	-0.551836	0.593909	0.781747	-7.05186
ENSG00000070269		C14orf101	-0.128806	5.77589	-1.0424	0.323239	0.553889	-6.51592	0.36438	5.77589	2.94885	0.0154898	0.0731396	-3.83502
ENSG00000070366	SMG6		-0.106012	4.55941	-1.08477	0.305004	0.535288	-6.47176	0.020091	4.55941	0.205583	0.841491	0.927984	-7.19353
ENSG00000070367	EXOC5		0.199629	5.51906	1.23188	0.247859	0.472004	-6.30815	0.245018	5.51906	1.51197	0.16334	0.371729	-6.09142
ENSG00000070371	CLTCL1		-0.0288027	3.6001	-0.322032	0.754461	0.874732	-7.02388	-0.401801	3.6001	-4.49239	0.00134286	0.0120209	-1.30995
ENSG00000070388	FGF22		0.0733988	3.32735	0.402398	0.69637	0.839753	-6.99235	0.367891	3.32735	2.01691	0.0730891	0.219804	-5.35842
ENSG00000070404	FSTL3		-0.118023	3.41176	-0.943627	0.368931	0.596555	-6.61336	-0.344247	3.41176	-2.75236	0.0214932	0.0927826	-4.16433
ENSG00000070413		DGCR2	-0.0773398	3.63964	-0.687097	0.508583	0.716681	-6.82755	0.172473	3.63964	1.53228	0.158322	0.365366	-6.06416
ENSG00000070423	RNF126		0.452499	4.76939	3.71135	0.00446757	0.0311457	-2.43857	-0.0951213	4.76939	-0.780174	0.454445	0.678758	-6.89229
ENSG00000070444		MNT	-0.24957	4.38336	-1.97048	0.0788541	0.226065	-5.29723	0.0515881	4.38336	0.407313	0.692879	0.843742	-7.12625
ENSG00000070476	ZXDC		-0.241328	5.19027	-2.34835	0.0422288	0.147403	-4.70058	-0.176943	5.19027	-1.72183	0.117701	0.30306	-5.79979
ENSG00000070495	JMJD6		0.417265	6.04745	2.53527	0.0309014	0.1185	-4.39497	0.412311	6.04745	2.50517	0.0324969	0.125686	-4.57499
ENSG00000070501	POLB		-1.21171	7.94488	-7.67981	2.37e-05	0.00104546	3.02696	-0.907352	7.94488	-5.7508	0.000232258	0.00337068	0.536269
ENSG00000070526	ST6GALNAC1		0.212333	3.05475	1.4833	0.170662	0.375303	-5.99534	0.0149836	3.05475	0.104671	0.918831	0.963286	-7.2107
ENSG00000070540	WIPI1		0.261697	8.12724	0.914645	0.383193	0.609766	-6.64044	0.0523177	8.12724	0.182853	0.858788	0.936574	-7.19836
ENSG00000070601		FRMPD1	-0.00555307	3.29981	-0.0454248	0.964717	0.983016	-7.07939	-0.0358951	3.29981	-0.293626	0.77541	0.890044	-7.16951
ENSG00000070610		GBA2	0.183683	6.72772	1.18117	0.266495	0.493063	-6.36629	-0.165132	6.72772	-1.06188	0.314754	0.555223	-6.63096
ENSG00000070614	NDST1		0.183313	4.69271	1.21608	0.253547	0.478083	-6.32645	0.944311	4.69271	6.26449	0.000120891	0.00211284	1.22521
ENSG00000070669	ASNS		0.511748	6.20853	1.42387	0.186753	0.397442	-6.07272	-0.571931	6.20853	-1.59132	0.144496	0.344836	-5.98367
ENSG00000070718	AP3M2		-0.49966	5.02425	-3.92422	0.00319345	0.0246642	-2.09185	-0.171578	5.02425	-1.34754	0.209321	0.434092	-6.30364
ENSG00000070729	CNGB1		-0.0160121	3.17755	-0.156914	0.878624	0.942159	-7.06702	0.106919	3.17755	1.04778	0.320878	0.561751	-6.64559
ENSG00000070731	ST6GALNAC2		1.61887	5.14827	7.46261	3e-05	0.00121366	2.78233	2.83176	5.14827	13.0538	2.4e-07	3.89e-05	7.67272
ENSG00000070748		CHAT	0.30826	4.58139	2.98857	0.0145007	0.0696502	-3.64023	0.0145171	4.58139	0.140743	0.891037	0.950436	-7.20584
ENSG00000070759		TESK2	-0.186722	4.14218	-1.00108	0.341809	0.572346	-6.55764	-0.876787	4.14218	-4.70074	0.000988635	0.00955355	-0.988818
ENSG00000070761		C16orf80	0.194987	7.39633	1.36458	0.20409	0.419096	-6.14787	0.273123	7.39633	1.91141	0.0868106	0.247146	-5.51981
ENSG00000070770		CSNK2A2	0.11338	7.36744	0.577036	0.577443	0.766026	-6.90082	-0.190634	7.36744	-0.970217	0.35619	0.595124	-6.72325
ENSG00000070778	PTPN21		0.130736	3.09639	1.39047	0.19636	0.409313	-6.11532	-0.0378444	3.09639	-0.402501	0.696297	0.845626	-7.12836
ENSG00000070785		EIF2B3	-0.757522	7.6844	-6.37395	0.000105659	0.00256037	1.46729	-0.266492	7.6844	-2.24232	0.0503796	0.170443	-5.00297
ENSG00000070808		CAMK2A	0.153719	3.58517	1.47434	0.173006	0.378286	-6.00712	0.413232	3.58517	3.96336	0.00300415	0.021659	-2.15059
ENSG00000070814		TCOF1	-0.0537226	4.21322	-0.527383	0.610122	0.786113	-6.92999	0.0544677	4.21322	0.534698	0.605248	0.789375	-7.06179
ENSG00000070831		CDC42	0.188615	5.10991	1.06166	0.31485	0.545347	-6.49602	0.15052	5.10991	0.847231	0.417871	0.649842	-6.83622
ENSG00000070882		OSBPL3	-0.263506	6.62586	-2.36489	0.0410795	0.144537	-4.67375	-0.850391	6.62586	-7.63203	2.49e-05	0.000699225	2.88878
ENSG00000070886		EPHA8	0.0303759	3.57393	0.31131	0.762344	0.879459	-7.02757	0.0303756	3.57393	0.311307	0.762347	0.882619	-7.16368
ENSG00000070915		SLC12A3	-0.0244299	3.18212	-0.241392	0.814424	0.90958	-7.04862	0.286282	3.18212	2.82875	0.0189195	0.0847241	-4.03648
ENSG00000070950		RAD18	-0.041704	4.46803	-0.205978	0.841191	0.923111	-7.05727	0.468463	4.46803	2.31376	0.0447343	0.156833	-4.88784
ENSG00000070961	ATP2B1		1.2482	9.04858	6.12644	0.000143587	0.00313454	1.14635	0.561109	9.04858	2.75406	0.0214323	0.0925876	-4.16149
ENSG00000070985		TRPM5	-0.0847321	3.28771	-0.730829	0.482665	0.696063	-6.79524	0.129206	3.28771	1.11443	0.292721	0.531087	-6.57512
ENSG00000071051		NCK2	0.298012	3.70459	2.23951	0.0506157	0.167389	-4.87585	0.0978447	3.70459	0.735286	0.480071	0.698786	-6.92755
ENSG00000071054	MAP4K4		0.835666	6.68991	2.66135	0.0250252	0.101864	-4.18641	0.0129937	6.68991	0.041381	0.967856	0.986511	-7.21578
ENSG00000071073		MGAT4A	-1.38678	6.98887	-6.90663	5.6e-05	0.0017097	2.12983	-0.627241	6.98887	-3.12388	0.0115906	0.0591118	-3.54105
ENSG00000071082		RPL31	-0.324739	7.49864	-2.72429	0.0225251	0.094685	-4.08176	-0.514377	7.49864	-4.3152	0.0017509	0.0145224	-1.58762
ENSG00000071127	WDR1		-0.196756	6.12671	-1.39396	0.195335	0.408162	-6.11089	0.101935	6.12671	0.722182	0.487722	0.704567	-6.9375
ENSG00000071189		SNX13	-0.00831508	7.25764	-0.0499697	0.96119	0.981661	-7.07915	0.354493	7.25764	2.13034	0.0606481	0.193488	-5.18118
ENSG00000071203	MS4A12		0.241613	3.12621	1.83127	0.098814	0.26296	-5.50671	0.196877	3.12621	1.4922	0.168359	0.378991	-6.11775
ENSG00000071205	ARHGAP10		-0.491939	8.61191	-3.00054	0.0142154	0.0685931	-3.62019	-0.394041	8.61191	-2.40342	0.0385213	0.141973	-4.74203
ENSG00000071242		RPS6KA2	-0.504046	6.22837	-2.86784	0.0177257	0.0799473	-3.84224	-1.76812	6.22837	-10.06	2.4e-06	0.000161486	5.32944
ENSG00000071243		ING3	-0.160112	6.70812	-1.25945	0.238177	0.460386	-6.27579	0.103878	6.70812	0.817115	0.434042	0.663332	-6.8619
ENSG00000071246	VASH1		-0.765191	5.52821	-5.05336	0.000597257	0.00787565	-0.345875	0.154307	5.52821	1.01905	0.333635	0.573766	-6.67491
ENSG00000071282	LMCD1		0.200515	3.27441	1.52205	0.16083	0.361396	-5.94382	-0.0365576	3.27441	-0.277499	0.787391	0.896611	-7.17453
ENSG00000071462		WBSCR22	-0.152246	7.59917	-1.60068	0.142407	0.334684	-5.8369	-0.286324	7.59917	-3.01035	0.0139861	0.0677277	-3.73174
ENSG00000071537	SEL1L		-0.119001	7.98839	-1.06131	0.315	0.545515	-6.49638	0.0676469	7.98839	0.603307	0.560549	0.757643	-7.02027
ENSG00000071539		TRIP13	0.0623782	4.26971	0.328703	0.74957	0.871976	-7.02152	0.00815319	4.26971	0.0429633	0.966628	0.985822	-7.21571
ENSG00000071553		ATP6AP1	-0.414204	9.24425	-4.61789	0.00111582	0.0118632	-0.99884	-0.0905645	9.24425	-1.00969	0.337875	0.577841	-6.68433
ENSG00000071564	TCF3		-0.312701	5.86553	-3.4255	0.00707287	0.0420104	-2.91047	0.170234	5.86553	1.86484	0.0936087	0.260329	-5.58985
ENSG00000071575		TRIB2	1.07518	4.76195	2.40043	0.0387137	0.138989	-4.61595	-0.471795	4.76195	-1.05333	0.31846	0.559077	-6.63986
ENSG00000071626	DAZAP1		-0.185783	8.2418	-1.65511	0.130779	0.315695	-5.76108	0.0783063	8.2418	0.697619	0.50227	0.715681	-6.9557
ENSG00000071655	MBD3		0.158028	5.91425	1.67441	0.126866	0.309257	-5.73386	0.0613134	5.91425	0.64966	0.531433	0.736895	-6.98961
ENSG00000071677		PRLH	0.192135	3.70319	1.26374	0.2367	0.458537	-6.27072	-0.420427	3.70319	-2.7653	0.0210335	0.0913491	-4.14269
ENSG00000071794	HLTF		-0.824908	4.18053	-6.09523	0.000149334	0.00322404	1.10527	-1.18508	4.18053	-8.75651	7.91e-06	0.000329685	4.09175
ENSG00000071859		FAM50A	-0.549084	9.41737	-4.94887	0.000692164	0.0086535	-0.500092	-0.799801	9.41737	-7.20857	3.97e-05	0.000966556	2.39876
ENSG00000071889		FAM3A	-0.0719054	5.6039	-0.721868	0.487907	0.700298	-6.802	0.0286242	5.6039	0.287362	0.780057	0.892819	-7.17149
ENSG00000071894	CPSF1		-0.135613	3.60941	-1.08402	0.305319	0.535524	-6.47256	-0.255003	3.60941	-2.03836	0.0705628	0.214505	-5.32517
ENSG00000071909		MYO3B	0.0275501	3.06106	0.242605	0.813511	0.909252	-7.0483	-0.089507	3.06106	-0.788196	0.449961	0.675157	-6.8858
ENSG00000071967		CYBRD1	-0.371262	6.11159	-1.10647	0.295977	0.525257	-6.44862	-1.61963	6.11159	-4.82699	0.000823711	0.00834463	-0.797146
ENSG00000071991		CDH19	0.140739	2.87643	1.45215	0.178939	0.386652	-6.03614	9.7e-05	2.87643	0.00100054	0.999223	0.999859	-7.21673
ENSG00000071994		PDCD2	-0.414967	5.95325	-3.46775	0.0066048	0.0403323	-2.84035	-0.145639	5.95325	-1.21706	0.253194	0.486839	-6.46018
ENSG00000072041	SLC6A15		-0.0548281	2.96427	-0.454652	0.659656	0.818796	-6.96822	-0.0842805	2.96427	-0.69888	0.501516	0.714823	-6.95478
ENSG00000072042	RDH11		-0.119828	9.00101	-0.625577	0.546448	0.743094	-6.86995	0.395523	9.00101	2.06487	0.0675563	0.208504	-5.28391
ENSG00000072062	PRKACA		-0.319775	3.60269	-2.5031	0.0326095	0.122858	-4.44791	0.284498	3.60269	2.22696	0.0516808	0.173425	-5.02758
ENSG00000072071	LPHN1		-0.0509404	4.10739	-0.349579	0.734343	0.863541	-7.01384	0.29446	4.10739	2.02073	0.0726327	0.218805	-5.3525
ENSG00000072080		SPP2	0.17944	3.15891	1.35802	0.20609	0.422075	-6.15606	0.0504392	3.15891	0.38173	0.711131	0.854395	-7.13718
ENSG00000072110	ACTN1		-0.0106067	7.47983	-0.0721795	0.943968	0.973818	-7.07766	-0.465857	7.47983	-3.1702	0.0107383	0.0558373	-3.4633
ENSG00000072121	ZFYVE26		-0.546689	6.82555	-3.52432	0.00602789	0.037994	-2.74663	-0.768913	6.82555	-4.95692	0.000684298	0.00727536	-0.602219
ENSG00000072133		RPS6KA6	-0.0849734	3.40345	-0.535071	0.605	0.782696	-6.92563	-0.0570565	3.40345	-0.359281	0.727307	0.862768	-7.14619
ENSG00000072134		EPN2	0.0059466	3.2274	0.0587433	0.954384	0.978888	-7.07863	0.162474	3.2274	1.60499	0.141452	0.340246	-5.96479
ENSG00000072135		PTPN18	-0.270609	5.87502	-2.22343	0.0519849	0.170416	-4.90154	-0.342882	5.87502	-2.81726	0.0192859	0.0856681	-4.05574
ENSG00000072163		LIMS2	-0.026804	3.57214	-0.195269	0.849329	0.926766	-7.05962	-0.108634	3.57214	-0.791403	0.448177	0.673623	-6.88318
ENSG00000072182		ACCN4	-0.172203	4.44299	-1.59774	0.143059	0.335189	-5.84094	0.0593024	4.44299	0.550223	0.594971	0.782515	-7.0528
ENSG00000072195		SPEG	0.135651	3.70441	1.12171	0.289763	0.518671	-6.43216	0.139003	3.70441	1.14943	0.278723	0.515821	-6.53676
ENSG00000072201		LNX1	-0.100554	3.18574	-1.19432	0.261559	0.487865	-6.35139	-0.0817819	3.18574	-0.971354	0.355652	0.594621	-6.72215
ENSG00000072210		ALDH3A2	-0.787125	7.73192	-5.61608	0.000277268	0.00486195	0.457352	-1.48108	7.73192	-10.5674	1.56e-06	0.00012443	5.77157
ENSG00000072274	TFRC		0.780769	10.6675	3.46879	0.00659369	0.0403057	-2.83863	0.313588	10.6675	1.39321	0.195557	0.417287	-6.24628
ENSG00000072310		SREBF1	0.192145	5.47522	1.46257	0.176132	0.382745	-6.02255	0.213817	5.47522	1.62754	0.136559	0.332876	-5.93345
ENSG00000072315		TRPC5	0.149298	3.14279	1.37565	0.200755	0.414813	-6.13401	0.166682	3.14279	1.53583	0.157457	0.364032	-6.05936
ENSG00000072364		AFF4	0.593535	4.55274	4.93835	0.000702579	0.00872872	-0.515705	0.208567	4.55274	1.73533	0.115204	0.298921	-5.78033
ENSG00000072401		UBE2D1	0.467305	10.827	5.05767	0.000593658	0.0078453	-0.339553	0.991467	10.827	10.7307	1.37e-06	0.000114387	5.90957
ENSG00000072415	MPP5		0.0943033	6.39255	0.534935	0.605091	0.782722	-6.92571	-0.350202	6.39255	-1.98652	0.0768159	0.227762	-5.40528
ENSG00000072422		RHOBTB1	0.465569	5.25376	2.60597	0.0274544	0.109007	-4.27822	0.0497829	5.25376	0.278654	0.786531	0.896211	-7.17418
ENSG00000072501		SMC1A	-0.163863	5.72226	-1.6814	0.125475	0.306793	-5.72396	0.078754	5.72226	0.808096	0.438965	0.666832	-6.86943
ENSG00000072506		HSD17B10	-0.440667	8.43615	-3.78989	0.00394439	0.0287142	-2.31011	0.050168	8.43615	0.431463	0.675839	0.833888	-7.11531
ENSG00000072518	MARK2		0.244438	4.39736	2.1919	0.0547753	0.176736	-4.95175	0.469474	4.39736	4.20981	0.00205452	0.0163332	-1.75468
ENSG00000072571		HMMR	0.067184	4.4501	0.134802	0.895605	0.951896	-7.07055	0.484394	4.4501	0.971917	0.355386	0.594402	-6.7216
ENSG00000072609	CHFR		0.166608	7.54428	1.56373	0.150816	0.346216	-5.88753	-0.0305279	7.54428	-0.286526	0.780678	0.893213	-7.17176
ENSG00000072657	TRHDE		-0.0415927	2.93115	-0.473718	0.646488	0.80976	-6.95872	0.0449626	2.93115	0.512099	0.620372	0.800256	-7.07443
ENSG00000072682		P4HA2	3.19428	7.71931	8.53577	9.81e-06	0.000617216	3.93875	2.14476	7.71931	5.73124	0.000238273	0.00343226	0.509296
ENSG00000072694		FCGR2B	-0.353591	10.5952	-2.98743	0.0145283	0.0696843	-3.64215	-0.0856951	10.5952	-0.724023	0.486643	0.703816	-6.93611
ENSG00000072736		NFATC3	-1.12151	7.21089	-7.69848	2.32e-05	0.00103252	3.04772	-0.607173	7.21089	-4.16786	0.00219051	0.0170828	-1.82157
ENSG00000072756		TRNT1	-0.31963	6.04292	-2.54775	0.030263	0.116632	-4.3744	0.0376162	6.04292	0.299837	0.770813	0.88679	-7.1675
ENSG00000072778		ACADVL	-0.110264	8.06551	-0.503126	0.62643	0.796715	-6.94334	0.255725	8.06551	1.16685	0.27196	0.508557	-6.51735
ENSG00000072786	STK10		0.398997	7.39861	2.03984	0.0703924	0.209654	-5.19047	0.299647	7.39861	1.53192	0.158408	0.365436	-6.06464
ENSG00000072803	FBXW11		-0.123538	7.87206	-0.884143	0.398623	0.62495	-6.66818	0.365568	7.87206	2.61631	0.0269832	0.109784	-4.39105
ENSG00000072818		ACAP1	-1.11787	4.97385	-4.74794	0.000923178	0.0104455	-0.80102	-1.09945	4.97385	-4.66972	0.00103434	0.00986306	-1.03625
ENSG00000072832		CRMP1	-0.0685024	3.09342	-0.707517	0.496376	0.706108	-6.81269	0.112478	3.09342	1.16171	0.273942	0.51053	-6.5231
ENSG00000072840		EVC	0.0570504	3.93226	0.470219	0.648895	0.811154	-6.96049	-0.123459	3.93226	-1.01757	0.334304	0.574298	-6.67641
ENSG00000072849		DERL2	0.179027	9.4961	1.60012	0.142532	0.334923	-5.83767	0.321797	9.4961	2.87617	0.0174816	0.0799929	-3.95699
ENSG00000072858		SIDT1	-0.185532	3.84887	-1.1053	0.296459	0.525833	-6.44988	-0.52851	3.84887	-3.14857	0.0111279	0.057355	-3.49959
ENSG00000072864		NDE1	-0.120472	5.1009	-1.21216	0.254976	0.479905	-6.33097	0.346532	5.1009	3.48673	0.0064051	0.0378526	-2.93405
ENSG00000072954	TMEM38A		-0.0737446	3.91305	-0.500603	0.628138	0.797961	-6.94469	-0.157893	3.91305	-1.07183	0.310486	0.551044	-6.62055
ENSG00000072958	AP1M1		-0.262852	7.1404	-2.14713	0.0589881	0.185867	-5.02264	-0.0429813	7.1404	-0.351096	0.733241	0.866714	-7.14935
ENSG00000073008		PVR	0.35445	5.44189	2.57133	0.0290925	0.113793	-4.33549	0.462097	5.44189	3.35225	0.00796806	0.044436	-3.15832
ENSG00000073009		IKBKG	-0.147144	3.46094	-1.24554	0.243021	0.466351	-6.29218	0.0579292	3.46094	0.490359	0.635099	0.809181	-7.08611
ENSG00000073050	XRCC1		0.251229	5.52808	2.23879	0.0506757	0.167496	-4.87699	0.168853	5.52808	1.5047	0.165168	0.37446	-6.10112
ENSG00000073060	SCARB1		-0.358092	4.05915	-2.0256	0.0720557	0.212952	-5.21251	-0.980284	4.05915	-5.54512	0.000304689	0.0041069	0.249976
ENSG00000073067		CYP2W1	0.184812	3.64846	0.950428	0.365641	0.593523	-6.60691	-0.45686	3.64846	-2.34948	0.0421492	0.150709	-4.82992
ENSG00000073111	MCM2		-0.614522	4.54749	-3.15137	0.0110766	0.0572922	-3.36772	-0.708619	4.54749	-3.63392	0.00505491	0.0316125	-2.68997
ENSG00000073146		MOV10L1	0.0938043	3.11699	1.00269	0.341069	0.571542	-6.55604	0.169677	3.11699	1.81371	0.101643	0.274975	-5.66584
ENSG00000073150		PANX2	0.264088	3.6792	2.71487	0.0228828	0.095641	-4.09745	0.557813	3.6792	5.7344	0.000237288	0.00342087	0.513665
ENSG00000073169			-0.247281	7.06628	-1.7491	0.112707	0.286434	-5.62699	-0.123959	7.06628	-0.876801	0.402401	0.636651	-6.81024
ENSG00000073282	TP63		-0.0577013	3.11702	-0.710794	0.494434	0.704889	-6.81026	-0.0315749	3.11702	-0.388956	0.705955	0.851137	-7.13416
ENSG00000073331		ALPK1	-0.185644	4.74297	-1.29261	0.226949	0.447823	-6.23621	-0.237075	4.74297	-1.65072	0.131685	0.325234	-5.90097
ENSG00000073350	LLGL2		-0.698208	4.93345	-3.52849	0.00598752	0.0378474	-2.73973	-0.497645	4.93345	-2.51492	0.0319716	0.124172	-4.55892
ENSG00000073417		PDE8A	1.1117	7.4701	6.15398	0.000138715	0.0030585	1.18248	0.409439	7.4701	2.26652	0.0483938	0.165544	-4.96409
ENSG00000073464		CLCN4	-0.454995	3.6827	-2.9213	0.0162161	0.0752422	-3.75283	-0.439849	3.6827	-2.82405	0.0190685	0.0850238	-4.04436
ENSG00000073536		NLE1	-0.428496	3.64654	-2.80314	0.0197456	0.0865103	-3.95032	-0.0976922	3.64654	-0.639084	0.537996	0.741007	-6.99679
ENSG00000073578		SDHA	-0.13876	8.49628	-1.13419	0.284752	0.512671	-6.41855	-0.297404	8.49628	-2.4309	0.0367928	0.13721	-4.69706
ENSG00000073584		SMARCE1	-0.357658	7.86003	-4.22059	0.00202105	0.0178381	-1.61744	-0.0574835	7.86003	-0.678341	0.513873	0.723855	-6.96959
ENSG00000073598	FNDC8		0.252577	3.21479	1.53509	0.157637	0.356449	-5.92631	0.146024	3.21479	0.887492	0.396907	0.631679	-6.80066
ENSG00000073605		GSDMB	-1.00152	5.48266	-4.24977	0.00193329	0.0172975	-1.5713	-0.121342	5.48266	-0.51489	0.618493	0.799102	-7.0729
ENSG00000073614	JARID1A		-0.0761907	7.21912	-0.733432	0.481149	0.694796	-6.79326	0.15442	7.21912	1.48649	0.169833	0.381285	-6.12531
ENSG00000073670	ADAM11		0.0643404	3.60393	0.566605	0.584228	0.770616	-6.90715	0.174795	3.60393	1.53931	0.156616	0.362649	-6.05467
ENSG00000073711	PPP2R3A		0.240311	4.03499	2.47986	0.0339018	0.126643	-4.48607	0.00835069	4.03499	0.0861741	0.933132	0.969991	-7.21264
ENSG00000073712		PLEKHC1	3.00226	4.34907	15.9299	3.97e-08	2.48e-05	9.37625	0.526366	4.34907	2.79289	0.0200865	0.0883554	-4.09654
ENSG00000073734	ABCB11		-0.104203	3.1357	-0.644635	0.534545	0.735595	-6.85721	-0.13646	3.1357	-0.844187	0.419487	0.651282	-6.83885
ENSG00000073737	DHRS9		-1.4326	7.77712	-4.84867	0.000798478	0.00948332	-0.649434	-4.89891	7.77712	-16.5805	2.75e-08	1.28e-05	9.7883
ENSG00000073754		CD5L	-0.0104611	3.47465	-0.0818709	0.936463	0.970565	-7.07684	0.23686	3.47465	1.85371	0.0953047	0.263535	-5.60647
ENSG00000073756		PTGS2	5.72038	6.91167	19.7772	5.46e-09	9.61e-06	11.1383	2.14398	6.91167	7.41244	3.17e-05	0.000826268	2.63735
ENSG00000073792		IGF2BP2	1.25323	7.1619	5.54049	0.000306577	0.00518327	0.35213	0.312249	7.1619	1.38044	0.199323	0.422255	-6.26244
ENSG00000073803	MAP3K13		0.125935	3.26931	1.11817	0.291197	0.520179	-6.43599	-0.0972457	3.26931	-0.863442	0.40934	0.642551	-6.82207
ENSG00000073849	ST6GAL1		-0.705165	6.14177	-2.94696	0.0155386	0.0729204	-3.70989	-1.18043	6.14177	-4.93314	0.000707797	0.00746662	-0.637725
ENSG00000073861	TBX21		-0.469687	4.35764	-1.77628	0.107923	0.277965	-5.58749	-0.335364	4.35764	-1.26829	0.23514	0.464884	-6.40005
ENSG00000073910		FRY	-0.836858	5.30316	-4.05359	0.00261152	0.0213986	-1.8835	0.776776	5.30316	3.76257	0.0041187	0.0273705	-2.4781
ENSG00000073921	PICALM		0.160891	8.68352	1.55059	0.153914	0.351004	-5.90539	0.965493	8.68352	9.30494	4.71e-06	0.000233674	4.63145
ENSG00000073969		NSF	0.193882	5.31326	1.42571	0.186235	0.396739	-6.07035	0.832765	5.31326	6.12373	0.000144076	0.00239677	1.04009
ENSG00000074047	GLI2		0.0926259	3.05505	1.00246	0.341173	0.571659	-6.55626	-0.0535772	3.05505	-0.579851	0.57562	0.768176	-7.03499
ENSG00000074054		CLASP1	0.0525283	3.6179	0.56284	0.586688	0.772011	-6.90941	0.0790175	3.6179	0.846672	0.418167	0.650036	-6.83671
ENSG00000074071		MRPS34	-0.720846	7.94853	-5.19873	0.000487748	0.00686863	-0.133964	-0.795536	7.94853	-5.7374	0.000236361	0.00341589	0.517797
ENSG00000074181	NOTCH3		0.393591	3.66994	2.28744	0.0467385	0.158436	-4.79895	0.585115	3.66994	3.40052	0.00736577	0.0417945	-3.07769
ENSG00000074201	CLNS1A		-0.538157	9.21457	-3.57534	0.0055527	0.0359639	-2.66231	-0.796945	9.21457	-5.29464	0.000427445	0.00519515	-0.106851
ENSG00000074211		PPP2R2C	0.0919863	3.14779	0.920159	0.38045	0.607097	-6.63535	-0.0875296	3.14779	-0.875578	0.403033	0.637177	-6.81133
ENSG00000074219	TEAD2		-0.133525	3.28314	-1.32805	0.215439	0.43361	-6.19312	0.0574301	3.28314	0.571206	0.581231	0.772387	-7.04028
ENSG00000074266	EED		-0.00508368	7.942	-0.0519534	0.959651	0.980807	-7.07904	0.814038	7.942	8.31918	1.22e-05	0.000439697	3.64001
ENSG00000074276	PCDH24		-0.0710283	3.52851	-0.217228	0.832663	0.919457	-7.05467	0.0135124	3.52851	0.0413255	0.967899	0.986511	-7.21579
ENSG00000074317		SNCB	0.0873561	3.06924	0.728004	0.484314	0.697413	-6.79738	0.137608	3.06924	1.14679	0.279763	0.516563	-6.5397
ENSG00000074319	TSG101		0.146614	7.60902	0.915095	0.382969	0.609715	-6.64003	0.541278	7.60902	3.37841	0.00763561	0.0429354	-3.11462
ENSG00000074356	C17orf85		0.049322	6.33878	0.354977	0.730425	0.861292	-7.01177	0.473534	6.33878	3.40808	0.00727585	0.0415086	-3.06508
ENSG00000074370	ATP2A3		0.0545758	4.76041	0.216872	0.832932	0.919582	-7.05475	1.07954	4.76041	4.28986	0.00181926	0.0149626	-1.62765
ENSG00000074410		CA12	0.616346	3.77909	3.95316	0.00305232	0.0238778	-2.04508	0.788172	3.77909	5.05523	0.000595692	0.00658363	-0.456334
ENSG00000074416	MGLL		-0.380561	9.2694	-1.83711	0.09789	0.261371	-5.49807	-1.64383	9.2694	-7.93534	1.81e-05	0.000560984	3.22685
ENSG00000074527	NTN4		-0.0204585	3.11065	-0.181891	0.859522	0.932287	-7.06238	-0.0344556	3.11065	-0.306337	0.766011	0.884322	-7.16535
ENSG00000074582		BCS1L	-0.818848	5.84501	-4.58243	0.00117549	0.0123	-1.05319	-0.680575	5.84501	-3.80863	0.00382934	0.025887	-2.40261
ENSG00000074590	NUAK1		0.104656	3.12959	1.16306	0.273422	0.500803	-6.38663	-0.00925948	3.12959	-0.102902	0.920198	0.964219	-7.2109
ENSG00000074603		DPP8	-0.301633	5.7854	-3.3284	0.00828427	0.0469575	-3.07206	-0.0278313	5.7854	-0.307107	0.765443	0.884076	-7.1651
ENSG00000074621	SLC24A1		-0.0738611	4.36356	-0.529474	0.608727	0.785267	-6.92881	0.3734	4.36356	2.67672	0.0243899	0.101898	-4.29056
ENSG00000074657		ZNF532	0.0633811	3.6526	0.273219	0.790581	0.895465	-7.03968	0.0394467	3.6526	0.170044	0.868572	0.940057	-7.20084
ENSG00000074660		SCARF1	0.842783	5.35308	6.06551	0.000155037	0.00330664	1.06604	-0.225941	5.35308	-1.6261	0.136865	0.333263	-5.93545
ENSG00000074695		LMAN1	-0.121368	6.46827	-1.01355	0.336123	0.566262	-6.54519	0.313232	6.46827	2.61582	0.0270055	0.109798	-4.39188
ENSG00000074696	PTPLAD1		-0.532642	8.9318	-2.73139	0.0222595	0.093927	-4.06995	-0.877988	8.9318	-4.50233	0.00132318	0.011881	-1.29449
ENSG00000074706	IPCEF1		-0.553916	4.02466	-1.79293	0.105086	0.273156	-5.56316	-0.317192	4.02466	-1.0267	0.330204	0.571098	-6.66717
ENSG00000074755		ZZEF1	-0.260866	6.92725	-2.13173	0.0605089	0.189542	-5.04693	-0.418947	6.92725	-3.42353	0.00709558	0.0407973	-3.03931
ENSG00000074771		NOX3	0.137317	2.87259	1.18366	0.265556	0.491887	-6.36348	0.130346	2.87259	1.12357	0.289013	0.52702	-6.56519
ENSG00000074800		ENO1	0.593967	12.1039	5.21019	0.000480082	0.00678456	-0.117384	-0.45034	12.1039	-3.95031	0.00306591	0.0219651	-2.17174
ENSG00000074803		SLC12A1	0.145928	2.91173	1.4952	0.167589	0.37105	-5.97961	-0.022758	2.91173	-0.233182	0.820608	0.91473	-7.1869
ENSG00000074842	C19orf10		-0.304906	9.87082	-2.20914	0.0532325	0.173153	-4.92433	-0.602545	9.87082	-4.36561	0.00162284	0.0137785	-1.5082
ENSG00000074855	ANO8		-0.0897859	4.03124	-0.411434	0.689958	0.836266	-6.98838	-0.0653468	4.03124	-0.299445	0.771103	0.88695	-7.16763
ENSG00000074935		TUBE1	0.60178	6.44443	2.92868	0.0160181	0.0745353	-3.74048	0.699954	6.44443	3.40647	0.00729493	0.0415502	-3.06777
ENSG00000074964		ARHGEF10L	-0.180618	6.59308	-1.22812	0.249204	0.473584	-6.31253	-0.357228	6.59308	-2.42898	0.0369112	0.137564	-4.70021
ENSG00000074966		TXK	-0.487944	4.67567	-2.05149	0.0690586	0.207047	-5.1724	-0.671622	4.67567	-2.82374	0.0190784	0.0850238	-4.04488
ENSG00000075035	WSCD2		-0.100074	3.49003	-0.920717	0.380173	0.606878	-6.63483	0.0723615	3.49003	0.665749	0.521539	0.729614	-6.97848
ENSG00000075043		KCNQ2	0.0646284	3.25623	0.69855	0.501714	0.710391	-6.81926	0.237971	3.25623	2.57216	0.0290522	0.1159	-4.4643
ENSG00000075073		TACR2	-0.12754	3.1169	-0.699526	0.501131	0.709794	-6.81855	0.103404	3.1169	0.567147	0.583875	0.774266	-7.04273
ENSG00000075089	ACTR6		-0.0982465	6.70357	-0.661855	0.523923	0.728256	-6.84539	0.26642	6.70357	1.79478	0.104775	0.280648	-5.69371
ENSG00000075131	TIPIN		-0.782376	5.07982	-8.54777	9.7e-06	0.000612255	3.95096	-0.158185	5.07982	-1.72823	0.11651	0.30105	-5.79056
ENSG00000075142	SRI		-0.513999	6.50489	-3.60633	0.00528326	0.0346907	-2.61119	0.272405	6.50489	1.91125	0.0868331	0.247171	-5.52005
ENSG00000075151		EIF4G3	-0.448364	7.28274	-2.82454	0.0190528	0.0842501	-3.91458	0.616252	7.28274	3.88218	0.00341078	0.0238065	-2.2825
ENSG00000075188	NUP37		-0.657414	6.72059	-4.78965	0.000869181	0.00997548	-0.738074	0.0332899	6.72059	0.242536	0.813563	0.910917	-7.18446
ENSG00000075213		SEMA3A	0.550005	5.49262	1.67776	0.126198	0.30797	-5.72912	2.47126	5.49262	7.53845	2.76e-05	0.000746412	2.78232
ENSG00000075218		GTSE1	0.257024	3.68267	1.07938	0.307279	0.537624	-6.47746	-0.258569	3.68267	-1.08587	0.304542	0.54413	-6.60573
ENSG00000075223		SEMA3C	0.768145	4.7171	4.60978	0.00112917	0.0119691	-1.01125	0.73464	4.7171	4.40872	0.00152125	0.0131501	-1.44056
ENSG00000075234	TTC38		-0.205237	4.97887	-2.23747	0.050787	0.167738	-4.87911	-0.0335001	4.97887	-0.365215	0.723017	0.860294	-7.14386
ENSG00000075239	ACAT1		-0.495786	5.45396	-3.50049	0.00626421	0.0389674	-2.78608	-0.654513	5.45396	-4.62118	0.00111046	0.0103727	-1.11075
ENSG00000075240		DIP	-0.420508	5.36146	-3.11047	0.0118501	0.0603304	-3.43617	-1.08932	5.36146	-8.05766	1.59e-05	0.00051896	3.36026
ENSG00000075290		WNT8B	0.113385	3.34888	0.569052	0.582633	0.76952	-6.90567	-0.321257	3.34888	-1.61231	0.139847	0.337676	-5.95465
ENSG00000075292		ZNF638	0.00771602	7.3942	0.0827657	0.93577	0.970231	-7.07676	0.0846873	7.3942	0.908396	0.386319	0.622214	-6.78164
ENSG00000075303	SLC25A40		-0.578135	7.74405	-3.39007	0.007492	0.0438348	-2.96937	0.342285	7.74405	2.00709	0.0742735	0.222163	-5.37358
ENSG00000075336		C18orf55	-1.02578	7.38125	-6.55101	8.52e-05	0.00225162	1.69172	-0.569628	7.38125	-3.63785	0.00502325	0.0314815	-2.68348
ENSG00000075340	ADD2		-0.0840438	3.29284	-0.890644	0.395298	0.621949	-6.66233	-0.0390846	3.29284	-0.414194	0.688004	0.841156	-7.1232
ENSG00000075388	FGF4		0.221207	3.24259	2.14216	0.0594745	0.1869	-5.03048	0.0840308	3.24259	0.813752	0.435873	0.66472	-6.86472
ENSG00000075391		RASAL2	0.20207	5.05245	1.53518	0.157616	0.356449	-5.9262	0.438978	5.05245	3.33503	0.00819501	0.0453856	-3.1871
ENSG00000075399	C16orf7		0.849565	6.77707	6.60714	7.97e-05	0.00215367	1.76198	1.62529	6.77707	12.64	3.2e-07	4.5e-05	7.38366
ENSG00000075407		ZNF37A	-0.00825425	6.38138	-0.0919115	0.928693	0.967587	-7.07588	-0.0123509	6.38138	-0.137527	0.893509	0.951672	-7.20633
ENSG00000075413	MARK3		0.512631	8.08688	4.04753	0.00263613	0.0215203	-1.89322	0.243895	8.08688	1.92569	0.0848201	0.243594	-5.49817
ENSG00000075415	SLC25A3		-0.21199	10.9797	-2.16901	0.0568918	0.181257	-4.98806	-0.35535	10.9797	-3.63582	0.00503957	0.0315614	-2.68683
ENSG00000075420	FNDC3B		0.495649	8.42506	2.78191	0.020458	0.0884657	-3.98575	1.85523	8.42506	10.4128	1.78e-06	0.000133963	5.63903
ENSG00000075426		FOSL2	2.16997	7.52197	13.8892	1.37e-07	5.5e-05	8.20679	2.02113	7.52197	12.9365	2.6e-07	3.95e-05	7.59182
ENSG00000075429	CACNG5		0.0763142	4.02317	0.685219	0.509714	0.717344	-6.8289	0.111031	4.02317	0.996936	0.343714	0.58346	-6.69704
ENSG00000075461	CACNG4		-0.0461142	3.2775	-0.380604	0.711938	0.849714	-7.00157	0.314488	3.2775	2.59563	0.0279332	0.112505	-4.42538
ENSG00000075539	FRYL		0.0801828	7.85205	0.887593	0.396856	0.623406	-6.66508	-0.180824	7.85205	-2.00166	0.0749375	0.223569	-5.38197
ENSG00000075568		TMEM131	-0.116611	7.85236	-1.17389	0.269263	0.495913	-6.3745	0.0302277	7.85236	0.304293	0.76752	0.884888	-7.16603
ENSG00000075618		FSCN1	-0.0688544	5.09538	-0.324771	0.752451	0.873653	-7.02291	0.277453	5.09538	1.30868	0.221668	0.449071	-6.35141
ENSG00000075624		ACTB	-0.282531	10.6682	-1.4081	0.191238	0.403474	-6.09292	-0.433797	10.6682	-2.16199	0.0575561	0.187037	-5.1311
ENSG00000075643		MOCOS	0.0530835	3.13259	0.326733	0.751013	0.872673	-7.02222	-0.0239538	3.13259	-0.147437	0.885894	0.947757	-7.20478
ENSG00000075651	PLD1		0.674776	7.43812	2.80037	0.0198371	0.0866742	-3.95495	0.425425	7.43812	1.76555	0.10979	0.28946	-5.73649
ENSG00000075673		ATP12A	0.0796923	3.57559	0.438702	0.670768	0.82545	-6.97589	0.230361	3.57559	1.26812	0.235198	0.464887	-6.40025
ENSG00000075702	WDR62		0.094598	3.72398	0.574428	0.579136	0.767231	-6.90241	0.0315776	3.72398	0.191749	0.852009	0.933854	-7.19654
ENSG00000075711		DLG1	0.150802	3.36416	1.33105	0.214487	0.432386	-6.18944	-0.335228	3.36416	-2.95889	0.0152335	0.0722003	-3.81816
ENSG00000075785	RAB7A		0.172351	9.20285	1.8248	0.0998474	0.264433	-5.51628	-0.23235	9.20285	-2.46006	0.0350432	0.132715	-4.64923
ENSG00000075790	BCAP29		0.104053	6.06146	0.797101	0.445018	0.667139	-6.74289	0.0266629	6.06146	0.204252	0.842502	0.928463	-7.19382
ENSG00000075826		SEC31B	-0.342502	5.62776	-1.02807	0.329591	0.559492	-6.53054	-0.187625	5.62776	-0.563184	0.586463	0.77618	-7.04512
ENSG00000075856	SART3		-0.338466	6.55379	-3.47497	0.00652808	0.0400388	-2.82838	-0.106944	6.55379	-1.09797	0.299487	0.538388	-6.59283
ENSG00000075884		ARHGAP15	-0.966854	6.61191	-3.22947	0.0097411	0.0524097	-3.23716	-1.87866	6.61191	-6.27507	0.00011932	0.00209996	1.23901
ENSG00000075891		PAX2	0.236865	3.46443	1.99366	0.0759241	0.220256	-5.26171	-0.212667	3.46443	-1.78998	0.105584	0.282299	-5.70076
ENSG00000075914		EXOSC7	0.0262821	3.02118	0.26125	0.799523	0.900303	-7.04317	0.125463	3.02118	1.24713	0.242465	0.473885	-6.4251
ENSG00000075945		KIFAP3	-0.208623	6.60524	-0.934776	0.373246	0.600793	-6.62171	-0.138758	6.60524	-0.62173	0.548869	0.749399	-7.00833
ENSG00000075975	MKRN2		-0.366011	4.14516	-3.23636	0.00963149	0.0520165	-3.22564	-0.292175	4.14516	-2.58348	0.0285071	0.114295	-4.44554
ENSG00000076003		MCM6	0.923974	5.2265	3.70384	0.00452121	0.0313954	-2.45086	1.43692	5.2265	5.76003	0.000229476	0.00334937	0.548978
ENSG00000076043	REXO2		-0.1573	6.58755	-1.48092	0.171282	0.375822	-5.99847	0.00531985	6.58755	0.0500845	0.961101	0.98303	-7.21535
ENSG00000076053	RBM7		0.0377141	7.24573	0.216254	0.8334	0.919788	-7.0549	0.278931	7.24573	1.5994	0.14269	0.342134	-5.97252
ENSG00000076067	RBMS2		-0.203722	3.93306	-1.59934	0.142704	0.33499	-5.83874	0.238458	3.93306	1.87204	0.0925265	0.258244	-5.57908
ENSG00000076108	BAZ2A		-0.0493567	6.24056	-0.433677	0.674286	0.827624	-6.97825	-0.202126	6.24056	-1.77599	0.107973	0.286255	-5.72124
ENSG00000076201		PTPN23	0.077001	5.01569	0.874823	0.403423	0.629171	-6.67649	0.0734678	5.01569	0.834682	0.424558	0.655438	-6.84702
ENSG00000076242		MLH1	0.365228	7.36696	3.06348	0.0128074	0.0640259	-3.51481	0.373226	7.36696	3.13057	0.0114633	0.0585701	-3.52982
ENSG00000076248	UNG		-0.524477	4.79341	-2.64576	0.0256864	0.103778	-4.21229	-0.774412	4.79341	-3.90657	0.00328286	0.0231703	-2.2428
ENSG00000076258		FMO4	0.183419	5.43992	0.767804	0.461416	0.679662	-6.76653	-0.227843	5.43992	-0.953766	0.364034	0.603424	-6.7391
ENSG00000076321		KLHL20	-0.312776	4.9389	-3.11672	0.0117284	0.0599363	-3.42571	-0.248041	4.9389	-2.47165	0.0343706	0.131034	-4.63018
ENSG00000076344		RGS11	0.11624	3.13129	1.20668	0.256985	0.482501	-6.33727	-0.0249562	3.13129	-0.259069	0.801155	0.903725	-7.17993
ENSG00000076351	SLC46A1		-0.744735	4.15324	-2.78523	0.0203449	0.088258	-3.98021	-1.54374	4.15324	-5.77342	0.000225508	0.00330813	0.567382
ENSG00000076356		PLXNA2	0.456658	4.60767	3.11113	0.0118371	0.0602918	-3.43505	0.0904093	4.60767	0.615942	0.552523	0.75211	-7.01212
ENSG00000076382	SPAG5		1.08768	5.32415	4.52263	0.00128398	0.0131206	-1.14524	0.158082	5.32415	0.657316	0.526711	0.733252	-6.98434
ENSG00000076513	ANKRD13A		-0.472132	8.41632	-4.92655	0.000714456	0.00885754	-0.533229	-0.277362	8.41632	-2.89419	0.0169646	0.0781142	-3.92676
ENSG00000076554	TPD52		0.880116	6.54162	3.00946	0.0140067	0.0679022	-3.60527	4.18722	6.54162	14.3177	1.04e-07	2.6e-05	8.49803
ENSG00000076555	ACACB		0.0615014	3.97611	0.329135	0.749254	0.871976	-7.02136	-0.203487	3.97611	-1.08899	0.303231	0.542705	-6.60241
ENSG00000076604		TRAF4	-0.0673933	3.56811	-0.552856	0.593237	0.776206	-6.91533	0.0738549	3.56811	0.605863	0.55892	0.756375	-7.01864
ENSG00000076641	PAG1		0.970617	7.42166	5.7602	0.000229428	0.00430899	0.655687	1.11028	7.42166	6.58901	8.15e-05	0.0015891	1.64177
ENSG00000076650	GPATCH1		-0.740842	7.27362	-5.34983	0.000396417	0.00613412	0.083048	-0.503255	7.27362	-3.63415	0.00505304	0.031612	-2.68959
ENSG00000076662	ICAM3		-0.280035	5.40869	-0.904065	0.388496	0.615204	-6.65015	-0.346112	5.40869	-1.11739	0.291516	0.529883	-6.57191
ENSG00000076685		NT5C2	0.0143918	6.89806	0.0918282	0.928758	0.967589	-7.07589	0.378428	6.89806	2.4146	0.0378083	0.139872	-4.72374
ENSG00000076706	MCAM		0.158743	3.34922	0.971341	0.355658	0.584316	-6.58682	-0.0505042	3.34922	-0.309032	0.764023	0.883424	-7.16445
ENSG00000076716		GPC4	0.0799951	4.29534	0.712635	0.493345	0.704316	-6.8089	-0.360212	4.29534	-3.20895	0.010075	0.0531028	-3.39829
ENSG00000076770		MBNL3	-0.198911	3.14147	-2.38949	0.0394273	0.14068	-4.63376	-0.512182	3.14147	-6.15277	0.000138924	0.00234204	1.0785
ENSG00000076826	KIAA1543		0.129837	3.59011	1.13962	0.282591	0.51003	-6.41258	-0.134959	3.59011	-1.18459	0.265207	0.501006	-6.49736
ENSG00000076864		RAP1GAP	-0.0233893	3.47186	-0.209163	0.838775	0.922449	-7.05655	0.146082	3.47186	1.30636	0.222424	0.449828	-6.35424
ENSG00000076924	XAB2		0.0930049	5.02339	0.684909	0.509902	0.717373	-6.82912	-0.228272	5.02339	-1.68104	0.125547	0.315591	-5.8581
ENSG00000076928	ARHGEF1		-0.0379922	5.39085	-0.272286	0.791277	0.895709	-7.03996	0.142079	5.39085	1.01827	0.33399	0.574151	-6.67571
ENSG00000076944	STXBP2		-0.0500722	4.54058	-0.306673	0.765763	0.881576	-7.02912	-0.21587	4.54058	-1.32212	0.217331	0.443807	-6.335
ENSG00000076984		MAP2K7	-0.0979887	5.26163	-0.926492	0.377317	0.604344	-6.62946	-0.0722673	5.26163	-0.683294	0.510876	0.721436	-6.96606
ENSG00000077009	ITGB1BP3		-0.040718	3.1737	-0.308735	0.764242	0.880563	-7.02843	-0.176138	3.1737	-1.33552	0.213076	0.438793	-6.31851
ENSG00000077044		DGKD	-0.301168	7.83804	-1.64922	0.131995	0.317541	-5.76935	-0.518148	7.83804	-2.83742	0.0186479	0.0839561	-4.02195
ENSG00000077063		CTTNBP2	-2.08688	6.12335	-6.38073	0.000104787	0.00254624	1.47596	0.3352	6.12335	1.02489	0.331012	0.571325	-6.66901
ENSG00000077080	ACTL6B		0.194849	3.05209	1.00632	0.33941	0.570007	-6.55242	-0.0792632	3.05209	-0.409365	0.691424	0.843194	-7.12535
ENSG00000077092		RARB	0.0489266	3.21035	0.4313	0.675953	0.828228	-6.97935	0.0304306	3.21035	0.268253	0.794287	0.899868	-7.17729
ENSG00000077097	TOP2B		-0.0961286	10.2388	-0.935863	0.372714	0.600412	-6.62069	-0.0454188	10.2388	-0.442176	0.66834	0.829616	-7.11027
ENSG00000077147	TM9SF3		-0.198026	8.66208	-2.016	0.073198	0.215137	-5.22733	-0.0205796	8.66208	-0.20951	0.838511	0.926031	-7.19263
ENSG00000077150		NFKB2	0.868478	5.15213	3.27867	0.00898598	0.0497348	-3.15499	0.258753	5.15213	0.976842	0.353066	0.592151	-6.71681
ENSG00000077152		UBE2T	-0.250748	4.82979	-0.947667	0.366975	0.594793	-6.60953	0.421923	4.82979	1.5946	0.143761	0.343735	-5.97916
ENSG00000077157		PPP1R12B	-0.137359	3.43488	-1.64361	0.133163	0.31948	-5.77722	-0.251774	3.43488	-3.01267	0.0139323	0.0675412	-3.72784
ENSG00000077232		DNAJC10	-0.28427	6.74148	-2.13203	0.0604784	0.189514	-5.04645	1.0402	6.74148	7.80154	2.08e-05	0.000620327	3.07901
ENSG00000077235	GTF3C1		-0.223539	7.25396	-2.38753	0.0395564	0.14098	-4.63695	0.244241	7.25396	2.60865	0.0273315	0.110766	-4.40378
ENSG00000077238		IL4R	0.298597	4.72872	2.66394	0.0249168	0.10154	-4.1821	0.376152	4.72872	3.35584	0.00792146	0.0442041	-3.15231
ENSG00000077254		USP33	-0.409728	7.9666	-3.25236	0.00938189	0.051133	-3.19891	-0.244708	7.9666	-1.94246	0.0825384	0.239033	-5.47268
ENSG00000077264		PAK3	-0.0851129	3.35065	-0.640687	0.536999	0.737071	-6.85988	0.125	3.35065	0.940941	0.370237	0.609101	-6.7513
ENSG00000077274		CAPN6	0.0743777	2.88114	0.782643	0.453062	0.673114	-6.75465	0.0388163	2.88114	0.408446	0.692075	0.843349	-7.12575
ENSG00000077279		DCX	0.0573816	3.08857	0.649288	0.531663	0.733892	-6.85404	0.108914	3.08857	1.23239	0.247675	0.479844	-6.44237
ENSG00000077312	SNRPA		-0.544224	5.49914	-4.09952	0.00243283	0.0202835	-1.80998	-0.582204	5.49914	-4.38562	0.00157483	0.0134875	-1.47678
ENSG00000077327		SPAG6	-0.0518245	3.02384	-0.479969	0.642198	0.806732	-6.95552	-0.0952632	3.02384	-0.882273	0.399583	0.633785	-6.80534
ENSG00000077348	EXOSC5		-0.717331	5.03536	-2.78319	0.0204143	0.0883415	-3.98361	-0.192878	5.03536	-0.748351	0.472519	0.693004	-6.91748
ENSG00000077420		APBB1IP	-1.30129	6.75826	-7.3097	3.55e-05	0.00134574	2.6067	-0.656934	6.75826	-3.69018	0.00462063	0.0296654	-2.59713
ENSG00000077454	LRCH4		0.304882	3.35848	1.9068	0.087462	0.242001	-5.39388	0.37715	3.35848	2.35878	0.0415008	0.148995	-4.81481
ENSG00000077458	FAM76B		-0.257518	6.90632	-1.80199	0.103573	0.270852	-5.54988	-0.0208523	6.90632	-0.145915	0.887064	0.948652	-7.20503
ENSG00000077463	SIRT6		0.0681731	3.72228	0.619735	0.550127	0.746023	-6.87379	0.0727154	3.72228	0.661027	0.524431	0.731728	-6.98177
ENSG00000077498	TYR		0.154386	3.18788	1.06806	0.312099	0.542448	-6.48935	-0.213227	3.18788	-1.47513	0.172801	0.385297	-6.14031
ENSG00000077514	POLD3		-0.152163	4.56654	-1.19312	0.262007	0.48808	-6.35276	0.0385108	4.56654	0.301966	0.769239	0.885854	-7.1668
ENSG00000077522		ACTN2	0.649197	3.47582	4.01184	0.00278602	0.0224138	-1.95053	0.110828	3.47582	0.684881	0.509919	0.720966	-6.96492
ENSG00000077549		CAPZB	-0.342754	9.22006	-1.62658	0.136763	0.325193	-5.801	-0.0681768	9.22006	-0.323541	0.753353	0.877832	-7.15946
ENSG00000077585		GPR137B	0.821546	9.31848	4.59547	0.00115317	0.0121504	-1.0332	1.12682	9.31848	6.30306	0.000115268	0.00204912	1.27546
ENSG00000077616	NAALAD2		-0.0623213	2.81739	-0.712803	0.493246	0.704288	-6.80877	-0.0517802	2.81739	-0.592239	0.567632	0.761903	-7.02728
ENSG00000077684	PHF17		-0.334848	4.34787	-2.22051	0.0522374	0.170928	-4.9062	-0.320814	4.34787	-2.12745	0.0609379	0.194025	-5.18574
ENSG00000077713		SLC25A43	-0.784459	4.97176	-4.98496	0.000657672	0.00838313	-0.446647	-1.2733	4.97176	-8.09137	1.54e-05	0.000509714	3.39673
ENSG00000077721		UBE2A	0.0511299	8.74255	0.548282	0.596251	0.777624	-6.91801	0.534846	8.74255	5.73532	0.000237003	0.00342087	0.514934
ENSG00000077782		FGFR1	1.3672	4.65713	7.33311	3.46e-05	0.00133813	2.63378	0.523902	4.65713	2.81	0.0195209	0.0864939	-4.06789
ENSG00000077800		FKBP6	-0.0759001	3.38931	-0.56485	0.585375	0.771463	-6.9082	0.0801834	3.38931	0.596726	0.564755	0.760177	-7.02446
ENSG00000077809		GTF2I	0.0495811	3.10915	0.237278	0.817521	0.911075	-7.04969	-0.0860635	3.10915	-0.41187	0.689649	0.842257	-7.12423
ENSG00000077935		SMC1B	-0.00361384	3.08523	-0.0357226	0.972249	0.98753	-7.07982	0.0616582	3.08523	0.609488	0.556614	0.755227	-7.0163
ENSG00000077942		FBLN1	-0.0119509	3.25304	-0.130628	0.898817	0.953427	-7.07116	0.0139539	3.25304	0.152521	0.881993	0.945761	-7.20394
ENSG00000077943		ITGA8	0.287958	3.22329	2.9631	0.0151271	0.0716192	-3.68287	-0.0256891	3.22329	-0.264342	0.797209	0.901556	-7.17843
ENSG00000077984		CST7	-0.287202	5.29179	-1.08582	0.304564	0.534925	-6.47066	0.0776308	5.29179	0.293497	0.775506	0.890097	-7.16955
ENSG00000078018		MAP2	0.245073	3.14433	2.0404	0.0703274	0.209542	-5.1896	0.0888533	3.14433	0.739766	0.477472	0.696598	-6.92412
ENSG00000078043	PIAS2		-0.495581	5.35189	-4.41285	0.00151186	0.0146103	-1.31547	-0.576325	5.35189	-5.13183	0.0005352	0.00607123	-0.343624
ENSG00000078053		AMPH	0.139862	3.64522	1.38854	0.196925	0.409877	-6.11775	0.413235	3.64522	4.10259	0.00242137	0.0184664	-1.92606
ENSG00000078061		ARAF	-0.0626089	5.42756	-0.720468	0.488729	0.700678	-6.80305	0.102527	5.42756	1.17983	0.267005	0.502557	-6.50274
ENSG00000078070	MCCC1		-0.40921	6.13633	-2.14463	0.0592326	0.186439	-5.02659	-0.72642	6.13633	-3.8071	0.00383862	0.0259398	-2.40512
ENSG00000078081	LAMP3		0.019814	5.79273	0.0575731	0.955292	0.979021	-7.0787	0.700519	5.79273	2.03548	0.0708977	0.215123	-5.32965
ENSG00000078098	FAP		0.0153717	2.90429	0.0602667	0.953203	0.978421	-7.07853	-0.265699	2.90429	-1.04171	0.323544	0.564079	-6.65185
ENSG00000078114		NEBL	0.022566	3.07049	0.185304	0.856919	0.931068	-7.0617	0.0339399	3.07049	0.278703	0.786495	0.896211	-7.17417
ENSG00000078124	ACER3		-0.200513	5.5632	-1.2205	0.251946	0.476748	-6.32135	0.00767602	5.5632	0.046723	0.96371	0.984384	-7.21552
ENSG00000078140	UBE2K		0.355532	5.39105	2.11857	0.0618372	0.192267	-5.06762	0.559562	5.39105	3.33436	0.00820394	0.0454207	-3.18822
ENSG00000078142		PIK3C3	0.447298	9.32115	3.40327	0.00733291	0.043162	-2.94742	0.478538	9.32115	3.64096	0.00499831	0.0313699	-2.67834
ENSG00000078177		N4BP2	0.14928	5.10534	0.839956	0.421739	0.647306	-6.70694	0.0462931	5.10534	0.260477	0.8001	0.903202	-7.17953
ENSG00000078237	C12orf5		-0.409006	7.22044	-2.12333	0.0613536	0.191168	-5.06014	-0.451789	7.22044	-2.34543	0.0424347	0.151446	-4.8365
ENSG00000078246	TULP3		0.367659	4.17414	2.92043	0.0162394	0.0753067	-3.75428	0.15162	4.17414	1.20436	0.257836	0.492764	-6.4748
ENSG00000078269		SYNJ2	0.184855	3.37325	1.59687	0.143253	0.335389	-5.84214	-0.0519627	3.37325	-0.448879	0.663668	0.827369	-7.10705
ENSG00000078295		ADCY2	-0.0287257	3.10421	-0.346642	0.736478	0.864707	-7.01494	0.0542053	3.10421	0.654113	0.528683	0.73476	-6.98655
ENSG00000078304	PPP2R5C		-0.602856	8.24242	-4.15432	0.00223642	0.0191483	-1.72262	-0.333966	8.24242	-2.30138	0.0456666	0.159057	-4.90787
ENSG00000078328		A2BP1	-0.0660101	3.07025	-0.640525	0.537099	0.737094	-6.85998	0.0953514	3.07025	0.925237	0.377936	0.61592	-6.76605
ENSG00000078399		HOXA9	-0.274627	3.29112	-2.16101	0.0576498	0.183017	-5.00072	0.0670341	3.29112	0.527484	0.610055	0.793045	-7.06588
ENSG00000078401		EDN1	1.26011	4.47502	3.56535	0.00564251	0.0363585	-2.6788	1.28065	4.47502	3.62346	0.00514026	0.0319986	-2.70727
ENSG00000078403		MLLT10	-0.593082	4.76221	-4.71774	0.000964503	0.0107406	-0.846745	-0.409029	4.76221	-3.25367	0.0093618	0.0504518	-3.32331
ENSG00000078487	ZCWPW1		-0.226398	4.88315	-1.79986	0.103926	0.271386	-5.553	-0.0843236	4.88315	-0.670371	0.518717	0.727631	-6.97523
ENSG00000078549		ADCYAP1R1	-0.302574	3.45133	-2.80047	0.0198339	0.0866742	-3.95479	-0.0393932	3.45133	-0.364603	0.723459	0.860497	-7.1441
ENSG00000078579		FGF20	-0.00856132	3.32677	-0.0584312	0.954626	0.978918	-7.07865	-0.215395	3.32677	-1.47008	0.174134	0.387436	-6.14696
ENSG00000078589		P2RY10	-0.334467	3.92696	-0.838532	0.422499	0.648078	-6.70816	-0.108588	3.92696	-0.272237	0.791313	0.898358	-7.17611
ENSG00000078596		ITM2A	-0.755963	4.78238	-1.47759	0.172154	0.377124	-6.00286	-0.397821	4.78238	-0.777573	0.455905	0.680142	-6.89438
ENSG00000078618		NRD1	-0.0280306	8.74515	-0.257864	0.802057	0.901993	-7.04413	0.195412	8.74515	1.79767	0.104292	0.279923	-5.68947
ENSG00000078668	VDAC3		0.581881	10.9093	3.81379	0.00379831	0.0280096	-2.27115	1.09183	10.9093	7.15609	4.21e-05	0.00100648	2.33652
ENSG00000078674	PCM1		-0.601082	5.34928	-5.44356	0.000349146	0.0056425	0.215988	-0.448932	5.34928	-4.06565	0.00256331	0.0192239	-1.98542
ENSG00000078687	TNRC6C		0.180374	4.43062	0.687278	0.508473	0.716679	-6.82742	1.92834	4.43062	7.34754	3.4e-05	0.000859641	2.56195
ENSG00000078699		CBFA2T2	-0.145749	4.29124	-1.11205	0.29369	0.522778	-6.44261	-0.0482525	4.29124	-0.368162	0.72089	0.859286	-7.14269
ENSG00000078725		DBC1	0.19091	3.15505	1.33349	0.213715	0.431225	-6.18643	-0.125345	3.15505	-0.875522	0.403062	0.637177	-6.81138
ENSG00000078747		ITCH	-0.340968	6.95017	-1.95864	0.0803918	0.228816	-5.3153	0.163965	6.95017	0.941871	0.369785	0.608775	-6.75042
ENSG00000078795	PKD2L2		0.0786966	3.4457	0.628629	0.544532	0.741957	-6.86793	-0.0820054	3.4457	-0.65506	0.5281	0.734238	-6.9859
ENSG00000078804		TP53INP2	1.25823	6.68041	12.4815	3.59e-07	9.03e-05	7.27704	1.14202	6.68041	11.3288	8.48e-07	8.59e-05	6.39797
ENSG00000078808		SDF4	0.285971	8.42409	3.31452	0.00847415	0.0477572	-3.09519	0.303063	8.42409	3.51263	0.00614264	0.0367247	-2.89098
ENSG00000078814		MYH7B	0.0791499	3.07049	0.975585	0.353656	0.582822	-6.5827	-0.0896187	3.07049	-1.10462	0.296738	0.535724	-6.5857
ENSG00000078898		BPIL1	-0.0425165	3.12814	-0.369482	0.719938	0.854971	-7.00608	0.155595	3.12814	1.35217	0.207889	0.432446	-6.29788
ENSG00000078900		TP73	0.0544277	3.4805	0.547745	0.596606	0.777742	-6.91832	0.103305	3.4805	1.03963	0.324459	0.564711	-6.65398
ENSG00000078902		TOLLIP	-0.288367	5.62649	-1.76836	0.109298	0.280359	-5.59904	-0.286281	5.62649	-1.75557	0.111552	0.292354	-5.75101
ENSG00000078967		UBE2D4	-0.290524	6.40412	-1.76529	0.109835	0.28104	-5.6035	0.403208	6.40412	2.44998	0.0356383	0.134125	-4.66577
ENSG00000079101	CLUL1		0.103589	3.00706	0.586643	0.571233	0.761658	-6.89489	0.0165297	3.00706	0.0936102	0.92738	0.967657	-7.21191
ENSG00000079102	RUNX1T1		0.151598	3.22548	1.3667	0.203447	0.418316	-6.14522	-0.149432	3.22548	-1.34717	0.209434	0.434122	-6.30409
ENSG00000079112	CDH17		0.114134	3.11236	1.18058	0.266722	0.493106	-6.36697	-0.00130758	3.11236	-0.0135253	0.989491	0.99572	-7.21663
ENSG00000079134	THOC1		-0.695139	7.14505	-4.44563	0.00143963	0.0141213	-1.26447	-0.39656	7.14505	-2.53612	0.0308574	0.121072	-4.52391
ENSG00000079150		FKBP7	-0.179743	3.2316	-1.7635	0.110149	0.281574	-5.6061	-0.23141	3.2316	-2.27041	0.0480817	0.16466	-4.95783
ENSG00000079156		OSBPL6	0.292589	3.48168	2.73016	0.0223055	0.0940534	-4.072	0.182787	3.48168	1.70559	0.120769	0.307811	-5.82309
ENSG00000079215		SLC1A3	0.696919	5.45734	5.6604	0.000261499	0.00469128	0.51867	0.270188	5.45734	2.19448	0.0545419	0.180558	-5.07946
ENSG00000079246		XRCC5	-0.282531	9.10116	-3.2599	0.00926662	0.050746	-3.18632	0.0310753	9.10116	0.358553	0.727834	0.863219	-7.14648
ENSG00000079257	LXN		-1.15326	7.79632	-5.62387	0.000274423	0.00482485	0.468156	-1.14793	7.79632	-5.59787	0.00028404	0.00389411	0.323981
ENSG00000079263		SP140	-0.488471	3.96216	-1.70059	0.121729	0.300645	-5.69668	-0.349208	3.96216	-1.21575	0.253668	0.487441	-6.46169
ENSG00000079277		MKNK1	-0.411896	5.78802	-3.49411	0.00632913	0.0392055	-2.79665	0.16259	5.78802	1.37925	0.199678	0.422804	-6.26394
ENSG00000079308		TNS1	0.317533	4.68178	2.76774	0.0209478	0.0899212	-4.00937	-0.715016	4.68178	-6.23236	0.000125802	0.00216855	1.18319
ENSG00000079313	REXO1		0.137129	3.52709	1.40563	0.191949	0.404353	-6.09607	-0.0589486	3.52709	-0.604246	0.55995	0.757304	-7.01967
ENSG00000079332		SAR1A	0.353347	7.81977	2.25352	0.0494506	0.164683	-4.85341	0.520683	7.81977	3.32074	0.00838854	0.0461239	-3.21101
ENSG00000079335		CDC14A	0.126329	3.49794	0.800696	0.443033	0.665494	-6.73994	-0.0217892	3.49794	-0.138104	0.893065	0.951562	-7.20624
ENSG00000079337		RAPGEF3	0.112785	3.53721	1.12136	0.289905	0.518695	-6.43253	0.135719	3.53721	1.34938	0.20875	0.433519	-6.30134
ENSG00000079385		CEACAM1	0.145057	3.36058	1.56689	0.150081	0.345135	-5.88323	-0.0646067	3.36058	-0.697875	0.502117	0.715563	-6.95552
ENSG00000079387	SENP1		-0.137518	4.88512	-0.827727	0.428296	0.653022	-6.71736	0.0693339	4.88512	0.417325	0.685792	0.839699	-7.12179
ENSG00000079393		DUSP13	-0.148066	3.18054	-1.34751	0.20933	0.425609	-6.16913	0.128541	3.18054	1.16982	0.27082	0.506963	-6.51402
ENSG00000079432	CIC		0.11799	6.6751	0.619518	0.550264	0.746136	-6.87393	0.103315	6.6751	0.542468	0.600093	0.785691	-7.05732
ENSG00000079435	LIPE		0.0895049	3.45181	0.651232	0.530461	0.732952	-6.85271	0.241642	3.45181	1.75817	0.11109	0.291491	-5.74723
ENSG00000079459		FDFT1	-0.607516	7.45013	-3.63344	0.00505882	0.0337414	-2.56654	-0.229075	7.45013	-1.37005	0.202435	0.426031	-6.27552
ENSG00000079462	PAFAH1B3		-0.450077	5.19686	-2.12952	0.06073	0.189931	-5.0504	-0.640172	5.19686	-3.02894	0.0135614	0.0660496	-3.7005
ENSG00000079482		OPHN1	0.0347592	3.34302	0.365311	0.722947	0.856505	-7.00774	-0.0687254	3.34302	-0.722289	0.487659	0.704535	-6.93741
ENSG00000079557		AFM	0.158228	3.21821	1.3488	0.20893	0.425172	-6.16752	0.184279	3.21821	1.57087	0.149159	0.351489	-6.01176
ENSG00000079616		KIF22	-0.204776	3.69359	-1.48152	0.171124	0.375804	-5.99768	-0.237286	3.69359	-1.71673	0.118656	0.304584	-5.80711
ENSG00000079689		SCGN	0.0658374	2.99437	0.261211	0.799551	0.900303	-7.04318	-0.228433	2.99437	-0.906313	0.387365	0.6235	-6.78355
ENSG00000079691		LRRC16A	-0.00622998	3.39028	-0.037719	0.970699	0.986774	-7.07974	-0.416784	3.39028	-2.52339	0.0315215	0.122912	-4.54494
ENSG00000079739		PGM1	2.4181	5.88503	8.91876	6.76e-06	0.000504988	4.32143	-0.840726	5.88503	-3.10088	0.0120394	0.0606512	-3.57968
ENSG00000079785		DDX1	-0.740112	8.67262	-5.32078	0.000412434	0.0062475	0.0415843	-0.607423	8.67262	-4.36686	0.0016198	0.0137656	-1.50624
ENSG00000079805	DNM2		-0.274988	4.68599	-3.02738	0.0135965	0.0666388	-3.57525	0.041351	4.68599	0.455239	0.659249	0.824597	-7.10395
ENSG00000079819		EPB41L2	-0.0669196	4.82867	-0.363201	0.724472	0.857211	-7.00857	-1.36076	4.82867	-7.38542	3.26e-05	0.000842394	2.60602
ENSG00000079841		RIMS1	0.112145	3.02173	1.22518	0.250259	0.474925	-6.31594	-0.0123601	3.02173	-0.135033	0.895427	0.952581	-7.2067
ENSG00000079931		MOXD1	0.163927	3.4045	1.04669	0.321355	0.551673	-6.51151	-0.0700588	3.4045	-0.447333	0.664744	0.827852	-7.10779
ENSG00000079950		STX7	-0.17581	9.38196	-1.45344	0.178588	0.386225	-6.03446	-0.204424	9.38196	-1.69	0.123785	0.312917	-5.84536
ENSG00000079974		RABL2B	-0.44573	8.01019	-2.37073	0.0406813	0.143681	-4.66427	-0.992905	8.01019	-5.28103	0.000435492	0.00525124	-0.1265
ENSG00000079999	KEAP1		0.0489463	8.02563	0.431665	0.675697	0.828175	-6.97918	0.430999	8.02563	3.80105	0.00387543	0.0261184	-2.41501
ENSG00000080007		DDX43	-0.229027	3.76489	-1.10012	0.298596	0.528042	-6.45543	-0.406866	3.76489	-1.95436	0.0809536	0.236078	-5.45453
ENSG00000080031	PTPRH		-0.0131739	3.22907	-0.118312	0.908305	0.957548	-7.07284	0.0719271	3.22907	0.645962	0.533723	0.738211	-6.99213
ENSG00000080166		DCT	0.0432858	3.17491	0.379316	0.712863	0.850559	-7.0021	-0.0143106	3.17491	-0.125405	0.902839	0.956445	-7.20808
ENSG00000080189		SLC35C2	0.276117	6.20276	2.56651	0.0293282	0.114258	-4.34345	0.209247	6.20276	1.94495	0.0822049	0.238387	-5.4689
ENSG00000080200	CRYBG3		0.76183	8.99039	5.07949	0.000575775	0.00769607	-0.307559	1.86748	8.99039	12.4514	3.67e-07	4.97e-05	7.24856
ENSG00000080224	EPHA6		0.0243471	3.02326	0.280178	0.785396	0.892413	-7.03759	0.088149	3.02326	1.01439	0.335742	0.575702	-6.67961
ENSG00000080293		SCTR	0.105239	3.4239	0.715212	0.491823	0.703147	-6.80698	-0.458735	3.4239	-3.1176	0.0117114	0.0595269	-3.5516
ENSG00000080298		RFX3	-0.0343316	3.19908	-0.344622	0.737948	0.865599	-7.0157	-0.0693647	3.19908	-0.696287	0.503066	0.716217	-6.95667
ENSG00000080345		RIF1	-0.0806133	6.75127	-0.435555	0.67297	0.826643	-6.97737	-0.137435	6.75127	-0.742563	0.475855	0.695408	-6.92196
ENSG00000080371	RAB21		0.489417	9.05569	4.6418	0.00107742	0.0115737	-0.962301	0.428425	9.05569	4.06333	0.00257251	0.0192621	-1.98915
ENSG00000080493		SLC4A4	-0.0541824	3.0144	-0.620265	0.549793	0.745685	-6.87344	-0.149834	3.0144	-1.71526	0.118934	0.304986	-5.80923
ENSG00000080503		SMARCA2	0.235694	7.88154	0.990374	0.346747	0.577104	-6.56822	1.22652	7.88154	5.15376	0.000519118	0.00593851	-0.311503
ENSG00000080511	RDH8		-0.0302879	3.19477	-0.255754	0.803638	0.902972	-7.04472	-0.00235123	3.19477	-0.019854	0.984574	0.994047	-7.21651
ENSG00000080546		SESN1	-1.05498	6.20843	-4.1952	0.00210083	0.0183583	-1.65766	-0.941336	6.20843	-3.74328	0.00424661	0.0279373	-2.50977
ENSG00000080561		MID2	-0.302099	3.24307	-2.33879	0.0429075	0.148946	-4.71607	-0.000770871	3.24307	-0.00596791	0.995363	0.99838	-7.21671
ENSG00000080572		CXorf41	0.033219	3.01913	0.350677	0.733546	0.863136	-7.01342	-0.0417798	3.01913	-0.44105	0.669127	0.830024	-7.1108
ENSG00000080573		COL5A3	0.823883	3.69952	3.43436	0.00697199	0.0416076	-2.89577	0.296595	3.69952	1.23635	0.246265	0.478383	-6.43774
ENSG00000080603		SRCAP	0.0633761	4.39647	0.548862	0.595868	0.77741	-6.91767	0.180518	4.39647	1.56336	0.150905	0.35371	-6.02202
ENSG00000080608		KIAA0020	-0.996376	6.81849	-3.60147	0.00532461	0.0348713	-2.61921	-0.641185	6.81849	-2.3176	0.0444491	0.156154	-4.88163
ENSG00000080618		CPB2	-0.114912	3.01222	-0.650662	0.530813	0.73315	-6.8531	0.226978	3.01222	1.28521	0.229418	0.458445	-6.37981
ENSG00000080644		CHRNA3	0.0318362	3.02542	0.338611	0.742329	0.868002	-7.01793	0.0160725	3.02542	0.170948	0.86788	0.940006	-7.20067
ENSG00000080709		KCNN2	-0.0204787	2.81522	-0.177679	0.862737	0.933704	-7.06321	0.0886862	2.81522	0.769468	0.460474	0.68313	-6.90087
ENSG00000080802	CNOT4		0.041368	4.63426	0.443703	0.667274	0.823368	-6.97351	0.0269817	4.63426	0.289399	0.778545	0.891945	-7.17085
ENSG00000080815		PSEN1	0.0418462	7.57284	0.411495	0.689915	0.836266	-6.98835	0.534629	7.57284	5.25727	0.000449927	0.00537016	-0.160853
ENSG00000080819	CPOX		-0.148876	5.57696	-0.985956	0.348801	0.578812	-6.57257	-0.134798	5.57696	-0.892727	0.394237	0.629614	-6.79593
ENSG00000080822	CLDND1		0.764905	8.76718	5.42934	0.000355908	0.00571042	0.195902	0.662917	8.76718	4.70542	0.000981923	0.00950992	-0.981667
ENSG00000080823	RAGE		0.149872	4.01043	1.16961	0.270898	0.498164	-6.3793	-0.0387829	4.01043	-0.302665	0.768722	0.885596	-7.16657
ENSG00000080824	HSP90AA2		1.00912	8.62164	4.03311	0.00269562	0.0219348	-1.91635	-0.395785	8.62164	-1.58181	0.146647	0.347892	-5.99675
ENSG00000080839		RBL1	0.109263	3.54726	1.07902	0.307431	0.537738	-6.47784	0.0824847	3.54726	0.814574	0.435425	0.664376	-6.86403
ENSG00000080845		DLGAP4	0.150592	6.67407	1.23006	0.248508	0.472776	-6.31027	-0.353595	6.67407	-2.88822	0.0171341	0.0787505	-3.93678
ENSG00000080854	IGSF9B		0.123515	3.49364	0.95309	0.364359	0.59226	-6.60437	-0.0312289	3.49364	-0.240974	0.814738	0.911544	-7.18488
ENSG00000080910		CFHR1	0.132139	2.95019	0.73936	0.477708	0.692374	-6.78872	-0.0294137	2.95019	-0.164579	0.872753	0.942442	-7.20185
ENSG00000080986		KNTC2	0.0128238	3.82903	0.027483	0.978648	0.990451	-7.08011	-0.200954	3.82903	-0.430668	0.676396	0.834165	-7.11568
ENSG00000081014	AP4E1		-0.0268687	3.22606	-0.294819	0.774526	0.886258	-7.033	0.139013	3.22606	1.52533	0.160022	0.367215	-6.07351
ENSG00000081019		RSBN1	-0.435467	7.26409	-4.10237	0.00242218	0.0202258	-1.80543	-0.182654	7.26409	-1.72071	0.117909	0.303375	-5.80139
ENSG00000081026		MAGI3	0.656378	3.67973	5.11158	0.000550521	0.00742613	-0.260639	0.471245	3.67973	3.66984	0.00477294	0.0303775	-2.63066
ENSG00000081041	CXCL2		1.95026	11.498	7.14901	4.25e-05	0.00149046	2.41904	0.84026	11.498	3.08012	0.0124595	0.0621571	-3.61453
ENSG00000081051		AFP	0.0651778	2.7965	0.626934	0.545595	0.742622	-6.86906	-0.0787796	2.7965	-0.757767	0.467123	0.688463	-6.91012
ENSG00000081052		COL4A4	-0.021453	2.80798	-0.203878	0.842786	0.92409	-7.05774	0.0662821	2.80798	0.629911	0.543728	0.745371	-7.00293
ENSG00000081059		TCF7	-0.032771	3.83332	-0.211559	0.836958	0.921658	-7.056	-0.0366648	3.83332	-0.236696	0.81796	0.913644	-7.18599
ENSG00000081087		OSTM1	-0.109265	7.75732	-0.823818	0.430406	0.654965	-6.72067	0.728445	7.75732	5.49222	0.000327031	0.00431236	0.175365
ENSG00000081138		CDH7	-0.202437	3.0133	-1.07616	0.308644	0.538996	-6.48085	-0.0830995	3.0133	-0.441759	0.668631	0.829702	-7.11046
ENSG00000081148	IMPG2		-0.171674	2.90947	-1.39758	0.19428	0.406779	-6.10631	-0.129709	2.90947	-1.05595	0.31732	0.558075	-6.63714
ENSG00000081154	PCNP		-0.163895	9.18949	-1.30209	0.223823	0.444749	-6.22477	-0.0205575	9.18949	-0.163321	0.873716	0.942566	-7.20207
ENSG00000081177		EXDL2	-0.253246	4.26847	-1.68215	0.125328	0.306696	-5.72291	-0.411493	4.26847	-2.73328	0.0221892	0.0949036	-4.1962
ENSG00000081181	ARG2		0.36307	4.61951	1.27779	0.231914	0.453749	-6.254	1.74185	4.61951	6.13026	0.0001429	0.00239076	1.04873
ENSG00000081189	MEF2C		-0.00098223	6.7688	-0.00340021	0.997358	0.998775	-7.08051	-1.3654	6.7688	-4.72666	0.000952101	0.00930292	-0.949289
ENSG00000081237		PTPRC	-0.525162	10.3735	-3.37004	0.00774029	0.0447671	-3.00269	0.54898	10.3735	3.52288	0.00604186	0.0362422	-2.87394
ENSG00000081248		CACNA1S	-0.19637	2.92063	-1.58162	0.146691	0.340303	-5.8631	0.0744872	2.92063	0.599941	0.562697	0.758748	-7.02242
ENSG00000081277		PKP1	0.194543	3.53509	1.7676	0.10943	0.280493	-5.60014	0.0606743	3.53509	0.551282	0.594274	0.78211	-7.05218
ENSG00000081307	UBA5		-0.645231	5.78025	-4.29132	0.00181525	0.0165183	-1.5058	-0.237877	5.78025	-1.58208	0.146587	0.347848	-5.99639
ENSG00000081320		STK17B	0.468927	6.36164	1.56054	0.151564	0.347263	-5.89188	0.487982	6.36164	1.62395	0.137326	0.334154	-5.93845
ENSG00000081377		CDC14B	0.00547461	3.45377	0.0596077	0.953714	0.978713	-7.07857	-0.110355	3.45377	-1.20154	0.258877	0.494057	-6.47804
ENSG00000081386		ZNF510	-0.194844	3.75222	-1.64258	0.133378	0.319908	-5.77866	-0.244706	3.75222	-2.06293	0.0677725	0.208696	-5.28694
ENSG00000081479		LRP2	-0.0380617	3.06069	-0.441707	0.668668	0.823943	-6.97446	0.00511639	3.06069	0.0593758	0.953893	0.979916	-7.21479
ENSG00000081665	ZNF93		-0.320166	5.12582	-2.89977	0.0168076	0.0771495	-3.78884	-0.111143	5.12582	-1.00663	0.339268	0.578931	-6.68739
ENSG00000081692		JMJD4	-0.162885	4.87324	-1.31286	0.220312	0.440182	-6.21169	0.0554436	4.87324	0.446877	0.665062	0.828014	-7.10801
ENSG00000081721		DUSP12	-0.696915	8.02553	-5.30048	0.000424038	0.00635228	0.0125382	-0.143669	8.02553	-1.09269	0.301684	0.540741	-6.59847
ENSG00000081760	AACS		0.223092	3.71474	1.71961	0.118117	0.295283	-5.66948	0.0222573	3.71474	0.171561	0.867412	0.940006	-7.20056
ENSG00000081791		KIAA0141	-0.298778	5.49436	-2.41309	0.0379039	0.1371	-4.59531	-0.313532	5.49436	-2.53226	0.0310576	0.121695	-4.5303
ENSG00000081800	SLC13A1		0.0744758	2.90919	0.714968	0.491967	0.703147	-6.80716	0.142572	2.90919	1.36869	0.202846	0.426486	-6.27722
ENSG00000081803	CADPS2		0.0699433	3.22846	0.792757	0.447425	0.668384	-6.74645	-0.0296085	3.22846	-0.335591	0.744533	0.872202	-7.15514
ENSG00000081818		PCDHB4	-0.0240793	2.96644	-0.29747	0.772564	0.884875	-7.03215	0.0107395	2.96644	0.132673	0.897243	0.953534	-7.20705
ENSG00000081870		HSPB11	0.0328529	7.47581	0.248028	0.809435	0.906767	-7.04684	-0.0671347	7.47581	-0.506842	0.623917	0.802361	-7.0773
ENSG00000081913		PHLPP	0.406433	4.13223	3.5013	0.00625601	0.0389305	-2.78473	0.986946	4.13223	8.50226	1.01e-05	0.000390141	3.83152
ENSG00000081923		ATP8B1	-1.54239	4.34783	-5.80127	0.000217485	0.00412989	0.711665	0.168953	4.34783	0.63547	0.540251	0.74258	-6.99922
ENSG00000081985		IL12RB2	-0.0525281	3.0771	-0.635093	0.540486	0.73961	-6.86363	0.0505501	3.0771	0.611179	0.555541	0.754469	-7.01521
ENSG00000082014	SMARCD3		-0.327442	3.84043	-1.45956	0.176939	0.383601	-6.02649	-0.542995	3.84043	-2.42038	0.0374456	0.138997	-4.71429
ENSG00000082068	WDR70		-0.525524	7.67518	-3.65078	0.00492046	0.033117	-2.53801	-0.454597	7.67518	-3.15805	0.0109553	0.0567147	-3.48368
ENSG00000082074	FYB		-1.39032	9.53225	-7.96263	1.76e-05	0.000866425	3.33724	-0.731047	9.53225	-4.18685	0.00212781	0.0167496	-1.79127
ENSG00000082126		MPP4	-0.180212	3.05437	-2.11157	0.0625555	0.193816	-5.07861	0.0163066	3.05437	0.191067	0.852528	0.934017	-7.19668
ENSG00000082146		STRADB	0.433129	5.50075	1.22979	0.248604	0.472812	-6.31058	0.246517	5.50075	0.69994	0.500884	0.714344	-6.95401
ENSG00000082175	PGR		-0.00734174	2.89709	-0.0868668	0.932596	0.96918	-7.07638	0.102293	2.89709	1.21032	0.255647	0.48975	-6.46795
ENSG00000082196		AMACR	-0.317969	3.1926	-2.94278	0.0156469	0.073339	-3.71688	-0.243333	3.1926	-2.25202	0.049574	0.168443	-4.9874
ENSG00000082212		ME2	-0.331599	9.04985	-2.28906	0.0466128	0.158132	-4.79634	0.252535	9.04985	1.74327	0.113758	0.29659	-5.76884
ENSG00000082213	C5orf22		0.55761	5.51132	3.43621	0.0069511	0.0415369	-2.89269	1.05795	5.51132	6.51947	8.85e-05	0.00169952	1.55369
ENSG00000082258		CCNT2	0.222448	5.15668	1.67846	0.12606	0.307718	-5.72814	0.168854	5.15668	1.27407	0.233173	0.462383	-6.39316
ENSG00000082269		FAM135A	-1.35152	7.4068	-5.27565	0.000438713	0.00646221	-0.023073	-1.12211	7.4068	-4.38016	0.00158778	0.0135654	-1.48534
ENSG00000082293		COL19A1	-0.217126	3.0026	-1.70941	0.120041	0.298064	-5.68408	-0.0682736	3.0026	-0.537511	0.603379	0.788251	-7.06018
ENSG00000082397		EPB41L3	0.361611	9.75519	2.58448	0.0284593	0.112037	-4.31376	1.46854	9.75519	10.4959	1.66e-06	0.000129356	5.71049
ENSG00000082438		COBLL1	0.223518	3.22306	1.68712	0.124348	0.305144	-5.71585	-0.840058	3.22306	-6.34078	0.000110042	0.00198019	1.32442
ENSG00000082458		DLG3	-0.137975	3.28408	-1.42064	0.187665	0.398566	-6.07687	-0.0353701	3.28408	-0.364182	0.723763	0.860497	-7.14427
ENSG00000082482		KCNK2	0.0361388	3.0367	0.394979	0.701654	0.843411	-6.99554	-0.141868	3.0367	-1.55055	0.153923	0.3584	-6.03944
ENSG00000082497		SERTAD4	0.0205469	3.57712	0.0638951	0.950389	0.976724	-7.07828	0.728145	3.57712	2.26433	0.0485706	0.16592	-4.96762
ENSG00000082512		TRAF5	-0.911339	5.26636	-3.87695	0.00343891	0.025968	-2.16844	-1.52849	5.26636	-6.50237	9.04e-05	0.00172716	1.53193
ENSG00000082515		MRPL22	-0.19338	3.25023	-2.02061	0.0726477	0.214162	-5.22022	-0.0608334	3.25023	-0.635641	0.540143	0.74258	-6.9991
ENSG00000082516		GEMIN5	-0.959672	5.2511	-6.90494	5.62e-05	0.0017097	2.12779	-0.521769	5.2511	-3.75419	0.00417375	0.0276633	-2.49185
ENSG00000082556	OPRK1		0.00399192	2.95445	0.0424671	0.967013	0.984163	-7.07953	-0.0298787	2.95445	-0.317857	0.757527	0.879778	-7.16144
ENSG00000082641	NFE2L1		-0.146755	5.67807	-1.07948	0.307238	0.537605	-6.47736	0.234176	5.67807	1.72252	0.117572	0.302973	-5.7988
ENSG00000082684		SEMA5B	0.268068	3.22619	2.94068	0.0157017	0.0734903	-3.72041	0.0477091	3.22619	0.523364	0.612809	0.795099	-7.06819
ENSG00000082701		GSK3B	-0.0136219	8.14321	-0.117024	0.909299	0.957966	-7.073	0.190259	8.14321	1.63449	0.13508	0.330515	-5.92374
ENSG00000082781	ITGB5		-0.69153	9.79623	-3.30507	0.00860614	0.0482541	-3.11095	0.191259	9.79623	0.914093	0.383469	0.620175	-6.77639
ENSG00000082805		ERC1	0.164428	4.51055	1.72803	0.116548	0.292569	-5.65738	0.374555	4.51055	3.93632	0.00313362	0.0223198	-2.19445
ENSG00000082898		XPO1	-0.674306	8.26116	-5.58146	0.000290298	0.00499431	0.409265	-0.245584	8.26116	-2.03278	0.0712124	0.215781	-5.33384
ENSG00000082929		C4orf6	0.10888	3.22953	0.656071	0.527477	0.730881	-6.84939	0.100509	3.22953	0.605632	0.559067	0.7564	-7.01878
ENSG00000082996		RNF13	0.61492	10.7053	3.76982	0.00407168	0.0292672	-2.34288	0.224914	10.7053	1.37885	0.199797	0.422853	-6.26445
ENSG00000083067		TRPM3	-0.00635811	3.16026	-0.0698249	0.945793	0.974322	-7.07784	-0.00412309	3.16026	-0.0452798	0.96483	0.985079	-7.2156
ENSG00000083093	PALB2		-1.08917	6.72603	-3.66968	0.00477422	0.0324864	-2.50695	-0.535831	6.72603	-1.80535	0.103016	0.277583	-5.67818
ENSG00000083097		DOPEY1	-0.136733	5.14346	-0.847313	0.417828	0.643785	-6.7006	0.0152481	5.14346	0.0944898	0.9267	0.967332	-7.21182
ENSG00000083099	LYRM2		-0.238063	5.96448	-2.28135	0.0472149	0.159437	-4.80875	-0.213556	5.96448	-2.0465	0.0696264	0.21233	-5.31252
ENSG00000083123		BCKDHB	-0.331835	5.29728	-2.64487	0.0257244	0.10387	-4.21375	-0.533099	5.29728	-4.24904	0.00193544	0.0156335	-1.69233
ENSG00000083168		MYST3	-0.0986359	8.55767	-0.819522	0.432734	0.656743	-6.72428	0.0600634	8.55767	0.49904	0.629198	0.805706	-7.0815
ENSG00000083223		ZCCHC6	0.560388	7.19192	3.71986	0.0044075	0.0308981	-2.42461	0.0371283	7.19192	0.246458	0.810615	0.909072	-7.18342
ENSG00000083290		ULK2	0.682922	4.83516	6.52457	8.8e-05	0.00229685	1.65847	0.568291	4.83516	5.4294	0.000355878	0.00457294	0.0862517
ENSG00000083307		GRHL2	0.0464928	2.97581	0.482828	0.640241	0.805707	-6.95405	0.113724	2.97581	1.18102	0.266552	0.502306	-6.50139
ENSG00000083312		TNPO1	0.436719	5.7009	3.17432	0.0106656	0.0558549	-3.32933	0.402094	5.7009	2.92265	0.0161795	0.0755659	-3.87899
ENSG00000083444		PLOD1	0.734384	6.44279	3.00493	0.0141122	0.068298	-3.61284	-0.731994	6.44279	-2.99515	0.0143432	0.0690392	-3.75726
ENSG00000083454		P2RX5	-0.110917	3.57621	-1.04573	0.321776	0.552185	-6.5125	-0.124912	3.57621	-1.17767	0.267824	0.503587	-6.50518
ENSG00000083457	ITGAE		-0.771593	9.40367	-5.78838	0.000221161	0.00418046	0.694118	-0.133397	9.40367	-1.00073	0.34197	0.581636	-6.69328
ENSG00000083520		DIS3	-0.239967	6.21052	-1.91403	0.0864418	0.240225	-5.38298	0.325449	6.21052	2.59586	0.0279226	0.112488	-4.42501
ENSG00000083535		PIBF1	-0.499054	4.6166	-4.81216	0.000841465	0.00977198	-0.704221	-0.179457	4.6166	-1.73042	0.116106	0.300387	-5.78741
ENSG00000083544		TDRD3	-0.268086	6.5305	-0.800698	0.443032	0.665494	-6.73994	-0.785335	6.5305	-2.34558	0.0424245	0.151446	-4.83626
ENSG00000083635		NUFIP1	-0.877856	4.93226	-6.41685	0.000100269	0.002481	1.52205	-0.531292	4.93226	-3.88357	0.00340334	0.0237641	-2.28023
ENSG00000083642		PDS5B	-0.211397	5.55042	-2.22963	0.0514526	0.169207	-4.89164	-0.132435	5.55042	-1.3968	0.194505	0.416355	-6.24171
ENSG00000083720		OXCT1	0.0829759	5.07971	0.318535	0.757029	0.876023	-7.02509	2.17687	5.07971	8.35675	1.17e-05	0.000430735	3.67959
ENSG00000083750		RRAGB	-0.469263	7.11741	-2.88579	0.0172036	0.0782737	-3.81223	-0.583777	7.11741	-3.59001	0.00542342	0.0333372	-2.76262
ENSG00000083782	EPYC		-0.0698298	2.9594	-0.40638	0.693541	0.837488	-6.99061	0.179148	2.9594	1.04256	0.323167	0.563688	-6.65096
ENSG00000083799	CYLD		-0.0869355	7.22213	-0.391548	0.704102	0.844743	-6.997	0.440513	7.22213	1.98402	0.0771293	0.228508	-5.40911
ENSG00000083807	SLC27A5		-0.372499	3.71121	-2.32359	0.0440079	0.15166	-4.74065	-0.401655	3.71121	-2.50547	0.032481	0.125652	-4.57451
ENSG00000083812	ZNF324		0.179885	4.13551	0.964607	0.358851	0.587325	-6.59333	-0.0992204	4.13551	-0.532054	0.607008	0.790892	-7.06329
ENSG00000083814	ZNF671		-0.473109	6.36617	-3.70538	0.00451017	0.0313435	-2.44834	-0.477712	6.36617	-3.74144	0.00425902	0.0279967	-2.5128
ENSG00000083817	ZNF416		-0.0969576	4.55859	-0.490971	0.634682	0.802382	-6.9498	-0.29983	4.55859	-1.51827	0.161767	0.369638	-6.08298
ENSG00000083828	ZNF586		-0.141367	5.2917	-0.845918	0.418568	0.644347	-6.70181	-0.14858	5.2917	-0.889085	0.396093	0.631171	-6.79922
ENSG00000083838	ZNF446		0.350214	5.46886	2.95363	0.0153671	0.0724113	-3.69872	0.279414	5.46886	2.35652	0.0416572	0.149404	-4.81847
ENSG00000083842	ZNF8		-0.075863	4.59372	-0.610327	0.556082	0.750574	-6.8799	0.176614	4.59372	1.42088	0.187597	0.406343	-6.21092
ENSG00000083844	ZNF264		-0.0678936	4.13876	-0.658873	0.525753	0.729652	-6.84746	-0.213228	4.13876	-2.06927	0.0670692	0.207436	-5.27704
ENSG00000083845	RPS5		-0.351745	10.9788	-3.30785	0.00856714	0.0480966	-3.10632	-0.864549	10.9788	-8.13031	1.48e-05	0.000496243	3.43872
ENSG00000083857	FAT1		-0.0247673	3.06696	-0.171543	0.867425	0.936076	-7.06438	0.109388	3.06696	0.75764	0.467195	0.688463	-6.91022
ENSG00000083896	YTHDC1		-0.0658736	5.27174	-0.610498	0.555973	0.750552	-6.87979	-0.165772	5.27174	-1.53633	0.157336	0.363847	-6.05869
ENSG00000083937	CHMP2B		0.150373	8.32789	1.33506	0.213222	0.43055	-6.18451	-0.0709578	8.32789	-0.629986	0.543681	0.745371	-7.00288
ENSG00000084070		SMAP2	0.418916	6.55726	2.69285	0.0237408	0.0980873	-4.13407	0.368486	6.55726	2.36868	0.0408209	0.147365	-4.79869
ENSG00000084072		PPIE	-0.200012	7.65297	-1.71295	0.11937	0.297235	-5.67902	-0.217708	7.65297	-1.8645	0.0936601	0.260329	-5.59036
ENSG00000084073		ZMPSTE24	-0.534282	6.94185	-4.81707	0.000835543	0.00973897	-0.696843	0.586686	6.94185	5.28955	0.000430437	0.00520811	-0.114199
ENSG00000084090		STARD7	-0.318561	9.6986	-2.77237	0.0207865	0.0894252	-4.00166	-0.322073	9.6986	-2.80293	0.0197524	0.0871905	-4.07972
ENSG00000084092		C4orf14	-0.441855	8.17926	-3.49817	0.00628773	0.0390588	-2.78992	-0.584192	8.17926	-4.62506	0.00110416	0.0103303	-1.10479
ENSG00000084093		REST	0.258297	4.40545	1.14949	0.2787	0.505868	-6.4017	0.516372	4.40545	2.298	0.0459244	0.159576	-4.91334
ENSG00000084110	HAL		-0.00627826	3.42555	-0.064639	0.949812	0.976511	-7.07823	-0.0578227	3.42555	-0.595325	0.565652	0.760404	-7.02534
ENSG00000084112	SSH1		-0.114653	4.45503	-0.893198	0.393997	0.620842	-6.66003	0.00247718	4.45503	0.0192983	0.985006	0.994148	-7.21652
ENSG00000084207		GSTP1	-0.253858	11.2903	-2.14382	0.0593123	0.186524	-5.02788	-0.624265	11.2903	-5.27189	0.000440986	0.00529574	-0.139707
ENSG00000084234	APLP2		0.310446	10.951	2.43973	0.0362544	0.132947	-4.55182	0.643918	10.951	5.0604	0.000591386	0.00655418	-0.448699
ENSG00000084444	KIAA1467		-0.167515	3.36484	-1.78773	0.105966	0.27464	-5.57078	-0.0329471	3.36484	-0.351613	0.732866	0.866476	-7.14915
ENSG00000084453	SLCO1A2		0.104514	3.03062	1.01879	0.333755	0.563681	-6.53993	0.00833966	3.03062	0.0812939	0.936909	0.971771	-7.21309
ENSG00000084463	WBP11		-0.0738036	5.34962	-0.298718	0.77164	0.88456	-7.03174	-0.197491	5.34962	-0.79934	0.443781	0.670159	-6.87667
ENSG00000084623		EIF3I	0.00667027	8.729	0.0547074	0.957514	0.980137	-7.07888	-0.192799	8.729	-1.58127	0.14677	0.347954	-5.9975
ENSG00000084628		NKAIN1	-0.07219	3.33156	-0.70339	0.498828	0.708	-6.81572	-0.0633017	3.33156	-0.616786	0.55199	0.751741	-7.01157
ENSG00000084636		COL16A1	0.0826545	3.52903	0.575409	0.578499	0.766849	-6.90181	0.161322	3.52903	1.12306	0.289219	0.527286	-6.56574
ENSG00000084652		TXLNA	-0.257405	5.25993	-2.7845	0.0203699	0.0882695	-3.98144	-0.125172	5.25993	-1.35406	0.207306	0.431692	-6.29552
ENSG00000084674		APOB	0.0942176	2.87963	0.782486	0.453149	0.673114	-6.75478	-0.0304363	2.87963	-0.252776	0.805871	0.906521	-7.18169
ENSG00000084676		NCOA1	0.716232	7.88493	6.46556	9.45e-05	0.00237964	1.58394	0.627257	7.88493	5.66237	0.000260823	0.00366713	0.413915
ENSG00000084693		AGBL5	0.220491	4.35657	1.34286	0.210778	0.427561	-6.17489	-0.291031	4.35657	-1.77247	0.108583	0.287395	-5.72639
ENSG00000084710		EFR3B	0.0121537	3.21792	0.113817	0.911772	0.959195	-7.07341	0.00655266	3.21792	0.0613644	0.952351	0.979265	-7.21465
ENSG00000084731		KIF3C	0.256778	3.98788	1.70154	0.121545	0.300507	-5.69532	0.882893	3.98788	5.85051	0.000204046	0.00308027	0.672891
ENSG00000084733		RAB10	0.423088	9.58743	2.56529	0.0293878	0.114382	-4.34546	0.273411	9.58743	1.65776	0.130236	0.32284	-5.89105
ENSG00000084734		GCKR	4.2972	4.60792	24.0089	9.07e-10	5.73e-06	12.5945	0.34952	4.60792	1.9528	0.0811598	0.23644	-5.45691
ENSG00000084754		HADHA	-0.436173	8.25433	-3.78149	0.00399717	0.0289426	-2.32383	-0.485517	8.25433	-4.20928	0.00205618	0.0163332	-1.75553
ENSG00000084764		MAPRE3	0.00270778	3.16319	0.027238	0.978838	0.990476	-7.08011	0.109397	3.16319	1.10044	0.298464	0.537412	-6.59018
ENSG00000084774		CAD	-1.18848	6.28693	-4.41153	0.00151486	0.0146173	-1.31753	-0.559124	6.28693	-2.07542	0.0663949	0.205893	-5.26744
ENSG00000085063	CD59		0.460205	10.0059	2.41076	0.0380515	0.137452	-4.59911	0.541791	10.0059	2.83815	0.0186253	0.0838757	-4.02073
ENSG00000085117	CD82		1.14677	9.99789	5.44408	0.0003489	0.0056425	0.216724	2.57467	9.99789	12.2228	4.32e-07	5.6e-05	7.08189
ENSG00000085185		BCORL1	0.427705	4.4776	2.12835	0.0608476	0.190197	-5.05225	0.353427	4.4776	1.75872	0.110992	0.291407	-5.74642
ENSG00000085224		ATRX	-0.35187	6.10844	-3.07842	0.0124948	0.0627935	-3.48981	-0.310963	6.10844	-2.72053	0.0226673	0.0964565	-4.2175
ENSG00000085231		TAF9	-0.345989	8.4533	-2.88657	0.0171812	0.0782121	-3.81092	-0.663662	8.4533	-5.5369	0.000308049	0.00413951	0.238414
ENSG00000085265		FCN1	0.262856	9.90687	0.707469	0.496404	0.706108	-6.81272	-1.62816	9.90687	-4.38216	0.00158302	0.0135445	-1.48221
ENSG00000085274	MYNN		-0.0241908	6.12553	-0.187884	0.854952	0.930041	-7.06117	0.126316	6.12553	0.981069	0.351083	0.590184	-6.71268
ENSG00000085276	EVI1		-0.1013	3.05297	-1.01618	0.334932	0.565019	-6.54255	-0.11831	3.05297	-1.18682	0.264364	0.500458	-6.49482
ENSG00000085365	SCAMP1		1.19943	6.01135	5.53306	0.000309632	0.00520993	0.341747	0.929784	6.01135	4.28915	0.00182121	0.0149717	-1.62878
ENSG00000085377		PREP	-0.245933	8.34586	-2.59325	0.0280448	0.110703	-4.29926	0.128617	8.34586	1.3562	0.206649	0.430832	-6.29285
ENSG00000085382		HACE1	-0.0428346	4.76482	-0.24053	0.815073	0.910073	-7.04884	0.0404	4.76482	0.226859	0.82538	0.917743	-7.18849
ENSG00000085415	SEH1L		-0.0810479	6.48996	-0.463184	0.653748	0.814907	-6.96402	0.373435	6.48996	2.13416	0.0602666	0.192654	-5.17515
ENSG00000085433		WDR47	0.321996	6.03294	2.23346	0.0511267	0.168544	-4.88552	0.416536	6.03294	2.88922	0.0171056	0.07864	-3.9351
ENSG00000085449		WDFY1	-0.409066	7.10152	-2.89263	0.0170086	0.0776674	-3.80078	-0.372697	7.10152	-2.63546	0.0261327	0.107515	-4.35924
ENSG00000085465		OVGP1	0.285374	3.57449	2.50596	0.0324539	0.122421	-4.4432	0.112795	3.57449	0.990493	0.346692	0.585812	-6.70341
ENSG00000085491		SLC25A24	-0.603918	6.49983	-4.84809	0.00079914	0.00948332	-0.6503	-0.107334	6.49983	-0.86165	0.410277	0.643391	-6.82365
ENSG00000085511		MAP3K4	0.278267	7.7495	1.13029	0.286311	0.514582	-6.42281	0.413312	7.7495	1.67883	0.125986	0.316143	-5.86124
ENSG00000085514	PILRA		0.668624	10.0715	3.98624	0.00289902	0.022992	-1.99172	0.885365	10.0715	5.27842	0.00043705	0.00526642	-0.130263
ENSG00000085552		IGSF9	0.145781	3.55989	0.932253	0.374482	0.601445	-6.62407	0.218499	3.55989	1.39728	0.194367	0.416109	-6.24111
ENSG00000085563	ABCB1		-0.417729	3.67385	-1.19147	0.262622	0.488709	-6.35463	-0.348447	3.67385	-0.99386	0.345133	0.58443	-6.70009
ENSG00000085644	ZNF213		0.0103315	4.63868	0.0959043	0.925606	0.966286	-7.07547	0.230719	4.63868	2.14169	0.0595215	0.191279	-5.16326
ENSG00000085719	CPNE3		-0.481924	6.02445	-2.26904	0.0481911	0.161742	-4.82852	-0.284917	6.02445	-1.34147	0.211209	0.436465	-6.31115
ENSG00000085721		RRN3	-0.20542	4.33444	-1.5897	0.14486	0.337878	-5.85201	0.0338191	4.33444	0.26172	0.799171	0.902811	-7.17918
ENSG00000085733		CTTN	0.650063	4.40883	5.38241	0.000379249	0.00593888	0.129398	0.649896	4.40883	5.38102	0.000379963	0.00481222	0.0172305
ENSG00000085741	WNT11		0.637001	4.26801	2.34089	0.0427576	0.148455	-4.71267	3.1928	4.26801	11.7331	6.22e-07	7.17e-05	6.7138
ENSG00000085760		MTIF2	-0.46315	9.36686	-2.96548	0.0150675	0.0714327	-3.67889	-0.386053	9.36686	-2.47184	0.0343597	0.131021	-4.62987
ENSG00000085788	DDHD2		-0.69407	5.51476	-7.07217	4.63e-05	0.00154616	2.32817	-0.317031	5.51476	-3.23036	0.00972678	0.0517525	-3.36238
ENSG00000085831		TTC39A	0.0810241	3.28171	0.861385	0.410416	0.635879	-6.68835	0.00520188	3.28171	0.0553023	0.957053	0.98131	-7.21504
ENSG00000085832		EPS15	-0.569658	7.43011	-3.91235	0.0032533	0.0249297	-2.11107	-0.473506	7.43011	-3.25199	0.00938766	0.0505447	-3.32613
ENSG00000085840		ORC1L	-0.231374	4.11582	-0.96214	0.360025	0.588255	-6.5957	-0.116547	4.11582	-0.484643	0.639	0.812154	-7.0891
ENSG00000085871		MGST2	-0.0516686	8.21303	-0.219783	0.83073	0.918518	-7.05406	-2.25689	8.21303	-9.60015	3.6e-06	0.000202006	4.91032
ENSG00000085978		ATG16L1	-0.440948	4.01446	-3.90665	0.00328244	0.0250984	-2.12029	-0.131229	4.01446	-1.16265	0.27358	0.510288	-6.52206
ENSG00000085982		USP40	-0.311489	5.89613	-2.66245	0.024979	0.101723	-4.18458	0.216223	5.89613	1.84816	0.0961617	0.265197	-5.61474
ENSG00000085998		POMGNT1	-0.248251	5.2561	-2.48233	0.0337621	0.126258	-4.48202	-0.109782	5.2561	-1.09774	0.299584	0.538438	-6.59308
ENSG00000085999		RAD54L	0.408491	3.48868	1.77419	0.108285	0.278531	-5.59055	0.0981708	3.48868	0.426382	0.679408	0.83577	-7.11766
ENSG00000086015		MAST2	-0.332196	4.61916	-2.96164	0.015164	0.0717553	-3.68532	-0.186669	4.61916	-1.66421	0.12892	0.320656	-5.88194
ENSG00000086061		DNAJA1	0.49364	10.1957	2.7956	0.0199958	0.0871944	-3.96291	0.740094	10.1957	4.19133	0.0021133	0.0166727	-1.78413
ENSG00000086062		B4GALT1	0.272566	4.52262	2.86899	0.0176919	0.0798969	-3.84032	0.602547	4.52262	6.34233	0.000109834	0.00198019	1.32642
ENSG00000086065		CHMP5	0.31361	10.784	3.24828	0.00944484	0.0513232	-3.20572	0.755937	10.784	7.82978	2.02e-05	0.000605786	3.11038
ENSG00000086102		NFX1	-0.200467	5.57644	-1.61459	0.139349	0.32974	-5.81765	-0.226506	5.57644	-1.82431	0.0999256	0.271665	-5.65016
ENSG00000086159		AQP6	-0.00184259	3.26109	-0.018958	0.98527	0.993142	-7.08032	-0.00961499	3.26109	-0.0989266	0.92327	0.966094	-7.21134
ENSG00000086189	DIMT1L		-1.04391	6.13843	-8.01624	1.66e-05	0.000839105	3.39503	-0.720091	6.13843	-5.5296	0.000311066	0.0041705	0.228138
ENSG00000086200		IPO11	-0.783952	4.59832	-5.23963	0.000460982	0.00665837	-0.0748959	-0.345365	4.59832	-2.30829	0.0451443	0.157712	-4.8967
ENSG00000086205	FOLH1		0.016284	2.96214	0.143114	0.889215	0.948492	-7.06928	0.0537337	2.96214	0.472247	0.6475	0.817472	-7.09547
ENSG00000086232		EIF2AK1	-0.479974	6.04555	-5.28944	0.000430497	0.00640005	-0.00328488	0.0533684	6.04555	0.588134	0.570272	0.763817	-7.02985
ENSG00000086289		EPDR1	0.571815	4.13183	3.27649	0.00901816	0.049866	-3.15863	0.634694	4.13183	3.63678	0.00503182	0.031524	-2.68524
ENSG00000086300		SNX10	-0.0634474	7.84656	-0.383927	0.709556	0.848855	-7.00019	1.99585	7.84656	12.0771	4.81e-07	6.05e-05	6.97401
ENSG00000086475		SEPHS1	-0.205075	6.13265	-1.17962	0.267084	0.493494	-6.36805	0.409707	6.13265	2.3567	0.041645	0.149391	-4.81819
ENSG00000086504		MRPL28	0.29994	8.95385	2.71451	0.0228967	0.0956546	-4.09806	0.241787	8.95385	2.18821	0.0551112	0.181845	-5.08944
ENSG00000086506		HBQ1	0.149671	3.44145	0.887515	0.396896	0.623406	-6.66515	-0.215298	3.44145	-1.27667	0.232291	0.461309	-6.39005
ENSG00000086544	ITPKC		0.257084	5.84487	1.98238	0.0773372	0.223206	-5.27902	0.176219	5.84487	1.35882	0.205845	0.429921	-6.28958
ENSG00000086570		FAT2	-0.0259344	3.31757	-0.29859	0.771735	0.88456	-7.03178	0.470725	3.31757	5.41959	0.000360627	0.00462384	0.0722803
ENSG00000086589	RBM22		0.137503	7.3942	1.56799	0.149827	0.344852	-5.88174	-0.0669188	7.3942	-0.763096	0.464087	0.686006	-6.90592
ENSG00000086598	TMED2		-0.258348	10.3459	-2.76107	0.0211827	0.090536	-4.0205	-0.148828	10.3459	-1.59059	0.144661	0.345136	-5.98468
ENSG00000086619		ERO1LB	0.917001	5.93434	6.31746	0.000113242	0.00268129	1.39479	0.790059	5.93434	5.44293	0.000349442	0.00450998	0.105489
ENSG00000086666		ZFAND6	0.420341	7.76077	2.32815	0.0436753	0.150927	-4.73329	0.666175	7.76077	3.68975	0.00462384	0.0296751	-2.59785
ENSG00000086696		HSD17B2	-0.208753	3.08897	-1.53316	0.158106	0.357325	-5.92891	-0.162141	3.08897	-1.19083	0.262862	0.498475	-6.49027
ENSG00000086712		CXorf15	0.0229842	4.96171	0.157197	0.878407	0.942098	-7.06697	0.440767	4.96171	3.01457	0.0138884	0.0673658	-3.72464
ENSG00000086717		PPEF1	-0.0493862	3.09123	-0.149892	0.88401	0.945146	-7.0682	-0.46011	3.09123	-1.39648	0.194599	0.416404	-6.24212
ENSG00000086730		LAT2	0.099875	7.33418	0.665494	0.521694	0.726192	-6.84285	-0.421479	7.33418	-2.80843	0.0195721	0.0866117	-4.07052
ENSG00000086758		HUWE1	0.16945	4.99585	1.64988	0.131859	0.317258	-5.76843	-0.0660778	4.99585	-0.643377	0.535327	0.739482	-6.99388
ENSG00000086827	ZW10		-0.27706	7.57078	-2.18468	0.0554345	0.178275	-4.96321	0.268268	7.57078	2.11536	0.0621659	0.196762	-5.20478
ENSG00000086848	ALG9		0.0172523	5.97428	0.160037	0.876232	0.941296	-7.06647	-0.329223	5.97428	-3.05397	0.0130107	0.0641163	-3.65847
ENSG00000086967	MYBPC2		-0.0395716	2.94938	-0.356619	0.729235	0.860708	-7.01114	0.000838126	2.94938	0.00755318	0.994131	0.997699	-7.21669
ENSG00000086991	NOX4		0.0466546	3.05065	0.483134	0.640032	0.805677	-6.95389	-0.053127	3.05065	-0.550159	0.595014	0.782515	-7.05284
ENSG00000087008		ACOX3	0.988646	7.19726	4.86122	0.000784249	0.00940512	-0.630646	-0.235293	7.19726	-1.15695	0.275788	0.512777	-6.52841
ENSG00000087053		MTMR2	-0.331366	6.33281	-2.39561	0.039027	0.139848	-4.62381	0.0901373	6.33281	0.651646	0.530205	0.735946	-6.98825
ENSG00000087074	PPP1R15A		1.47271	6.61408	10.5152	1.63e-06	0.000206953	5.76889	0.691063	6.61408	4.93424	0.000706692	0.00746391	-0.636083
ENSG00000087076	HSD17B14		-0.627072	5.64674	-2.58055	0.028647	0.11255	-4.32025	-2.63721	5.64674	-10.8528	1.24e-06	0.000108504	6.01137
ENSG00000087077	TRIP6		-0.125351	6.41032	-0.441503	0.66881	0.824061	-6.97456	-1.33399	6.41032	-4.69847	0.000991901	0.00956449	-0.99228
ENSG00000087085	ACHE		0.0481759	3.32469	0.397924	0.699554	0.841979	-6.99428	-0.172624	3.32469	-1.42584	0.186199	0.404572	-6.20453
ENSG00000087086	FTL		-0.197887	14.253	-2.41013	0.0380922	0.137566	-4.60015	-0.224658	14.253	-2.73618	0.0220821	0.0946751	-4.19136
ENSG00000087087	SRRT		0.0205163	5.46309	0.212661	0.836122	0.921141	-7.05574	0.0392292	5.46309	0.40663	0.693364	0.843985	-7.12655
ENSG00000087088	BAX		-0.556467	7.43009	-4.06475	0.00256687	0.0211509	-1.86561	-0.122034	7.43009	-0.891405	0.39491	0.630136	-6.79712
ENSG00000087095		NLK	-0.148092	6.52402	-1.22639	0.249825	0.474264	-6.31454	0.351593	6.52402	2.91162	0.0164793	0.0766006	-3.89751
ENSG00000087111		PIGS	-0.204763	7.72757	-1.78857	0.105822	0.274399	-5.56954	-0.0878581	7.72757	-0.767426	0.46163	0.684096	-6.90249
ENSG00000087116		ADAMTS2	0.115138	3.41191	1.04098	0.323864	0.554579	-6.51738	0.331298	3.41191	2.99532	0.0143392	0.0690392	-3.75698
ENSG00000087128	TMPRSS11E		0.233949	2.94842	1.79348	0.104994	0.27306	-5.56236	0.0660838	2.94842	0.506605	0.624077	0.80245	-7.07743
ENSG00000087152	ATXN7L3		0.168513	6.00259	1.07497	0.309152	0.539278	-6.48211	0.427128	6.00259	2.72471	0.0225095	0.0959039	-4.21052
ENSG00000087157	PGS1		0.595434	4.27903	5.31265	0.000417043	0.00629568	0.0299495	0.168161	4.27903	1.50039	0.166263	0.376002	-6.10687
ENSG00000087191	PSMC5		-0.385092	10.5788	-3.22287	0.00984712	0.052857	-3.24817	-0.181134	10.5788	-1.51593	0.16235	0.370433	-6.08612
ENSG00000087206	UIMC1		-0.0932553	6.00921	-0.762251	0.464568	0.681967	-6.77092	-0.191374	6.00921	-1.56425	0.150696	0.35355	-6.0208
ENSG00000087237		CETP	0.60674	3.14305	2.38172	0.0399424	0.141839	-4.64641	0.114941	3.14305	0.451194	0.662058	0.826376	-7.10593
ENSG00000087245		MMP2	-0.414041	4.38783	-2.80289	0.0197537	0.0865141	-3.95073	-0.871159	4.38783	-5.8974	0.00019208	0.00294763	0.736652
ENSG00000087250		MT3	1.52113	4.26792	7.26015	3.75e-05	0.00137986	2.54918	0.816795	4.26792	3.89846	0.00332485	0.0233828	-2.256
ENSG00000087253		AYTL1	-0.627293	6.76908	-1.99427	0.0758487	0.2201	-5.26078	1.18317	6.76908	3.76149	0.00412576	0.0273918	-2.47987
ENSG00000087258		GNAO1	0.0502995	3.0156	0.491277	0.634474	0.802234	-6.94964	-0.0915234	3.0156	-0.893913	0.393634	0.629221	-6.79485
ENSG00000087263	OGFOD1		-0.643322	5.79021	-5.55691	0.000299935	0.00510843	0.375065	-0.238931	5.79021	-2.06384	0.0676706	0.208564	-5.28551
ENSG00000087266	SH3BP2		0.106076	7.0277	1.03158	0.328028	0.55804	-6.52698	0.35245	7.0277	3.42755	0.00704939	0.0406112	-3.03261
ENSG00000087269	NOP14		-0.628665	3.93556	-4.75617	0.00091225	0.0103551	-0.788585	-0.0845378	3.93556	-0.639572	0.537693	0.740852	-6.99646
ENSG00000087274		ADD1	-0.449949	5.81214	-4.84054	0.00080784	0.00955149	-0.661615	-0.314084	5.81214	-3.37891	0.00762939	0.0429141	-3.11378
ENSG00000087299		L2HGDH	-0.303777	3.55947	-2.42781	0.0369836	0.134783	-4.5713	-0.303782	3.55947	-2.42785	0.0369812	0.137745	-4.70207
ENSG00000087301	TXNDC16		-0.554651	5.65471	-3.1043	0.0119715	0.0607545	-3.44649	-1.43185	5.65471	-8.01385	1.66e-05	0.000538072	3.31267
ENSG00000087302		C14orf166	-0.542423	9.98192	-3.8099	0.0038217	0.0281349	-2.27749	-0.547997	9.98192	-3.84904	0.00359307	0.0246876	-2.33655
ENSG00000087303		NID2	0.0803125	3.39602	0.336724	0.743706	0.868896	-7.01862	0.721727	3.39602	3.02597	0.0136285	0.0662509	-3.7055
ENSG00000087338		GMCL1	-0.543149	5.19293	-2.34235	0.0426534	0.14821	-4.7103	0.198144	5.19293	0.854504	0.414029	0.646626	-6.8299
ENSG00000087365	SF3B2		-0.106943	8.26518	-1.00853	0.338401	0.568693	-6.55021	0.0843635	8.26518	0.795593	0.445853	0.671535	-6.87975
ENSG00000087448	KLHDC5		-0.322582	5.55952	-1.76292	0.110252	0.28165	-5.60695	-0.902289	5.55952	-4.93102	0.000709928	0.00748462	-0.640887
ENSG00000087470	DNM1L		-0.0756325	7.66896	-0.677569	0.514341	0.720797	-6.83436	0.132975	7.66896	1.19128	0.262692	0.498314	-6.48975
ENSG00000087494	PTHLH		0.0445937	3.02414	0.417741	0.685498	0.833891	-6.98556	0.102538	3.02414	0.960545	0.360787	0.600017	-6.7326
ENSG00000087495		PHACTR3	0.352655	3.26924	2.11743	0.0619535	0.192527	-5.0694	0.0133411	3.26924	0.0801035	0.937831	0.972124	-7.2132
ENSG00000087502	ERGIC2		-0.348993	8.99732	-3.15197	0.0110658	0.0572867	-3.36673	-0.0557737	8.99732	-0.503726	0.626023	0.803545	-7.07899
ENSG00000087510		TFAP2C	0.24579	3.24757	1.25969	0.238094	0.460377	-6.27551	1.03407	3.24757	5.29972	0.000424482	0.00517158	-0.0995229
ENSG00000087586		AURKA	-0.123017	6.47346	-0.289462	0.778498	0.888236	-7.03471	0.922813	6.47346	2.17141	0.0566662	0.185211	-5.11616
ENSG00000087589		CASS4	-0.0696505	3.58135	-0.672102	0.517663	0.722984	-6.83822	0.130398	3.58135	1.25829	0.238579	0.469194	-6.41193
ENSG00000087842		PIR	1.22619	8.15038	4.9112	0.000730236	0.0089831	-0.556066	-0.459531	8.15038	-1.84053	0.0973515	0.266808	-5.6261
ENSG00000087884	C11orf67		0.0282049	6.55939	0.115424	0.910532	0.958521	-7.07321	-0.131019	6.55939	-0.536177	0.604265	0.788606	-7.06094
ENSG00000087903	RFX2		0.357264	5.02646	2.26438	0.0485662	0.162587	-4.836	0.98942	5.02646	6.27105	0.000119914	0.00210549	1.23377
ENSG00000087916		SLC6A14	0.0135075	3.10828	0.142487	0.889696	0.948776	-7.06938	-0.0653577	3.10828	-0.689441	0.507172	0.719139	-6.96164
ENSG00000087995	METTL2A		-0.0429055	6.12868	-0.374605	0.716249	0.852463	-7.00402	0.356601	6.12868	3.11346	0.0117917	0.0598314	-3.55855
ENSG00000088002	SULT2B1		0.075111	3.21161	0.724598	0.486306	0.698911	-6.79995	0.0265566	3.21161	0.256192	0.80331	0.905085	-7.18074
ENSG00000088035		ALG6	-0.293197	3.3487	-3.0036	0.0141436	0.0683961	-3.61508	-0.180274	3.3487	-1.84678	0.0963759	0.265456	-5.6168
ENSG00000088038		CNOT3	0.233576	3.77595	1.86915	0.0929593	0.252065	-5.45039	0.21754	3.77595	1.74082	0.114202	0.297265	-5.77238
ENSG00000088053	GP6		0.137452	3.04675	1.1418	0.281729	0.50884	-6.41019	0.0472545	3.04675	0.392538	0.703395	0.84986	-7.13264
ENSG00000088179	PTPN4		-1.00878	6.23389	-5.06821	0.000584944	0.00777732	-0.324085	-0.793119	6.23389	-3.98469	0.00290604	0.0211723	-2.11605
ENSG00000088205		DDX18	-0.384224	8.36002	-4.18737	0.00212612	0.0185167	-1.67009	-0.128964	8.36002	-1.40548	0.191992	0.412205	-6.23066
ENSG00000088247	KHSRP		-0.294452	6.88512	-2.77703	0.0206253	0.0889053	-3.99389	-0.370015	6.88512	-3.48967	0.00637465	0.0377487	-2.92915
ENSG00000088256	GNA11		0.55223	5.8244	2.1666	0.0571195	0.18168	-4.99188	0.448161	5.8244	1.7583	0.111067	0.291474	-5.74704
ENSG00000088280		ASAP3	0.222452	3.27873	1.99698	0.075513	0.219668	-5.25661	0.164378	3.27873	1.47564	0.172664	0.38509	-6.13963
ENSG00000088298		EDEM2	-0.118677	7.9755	-0.943238	0.36912	0.596587	-6.61373	-0.0831885	7.9755	-0.661176	0.52434	0.731728	-6.98166
ENSG00000088305		DNMT3B	0.00243164	3.4655	0.0231529	0.982011	0.991807	-7.08023	-0.096408	3.4655	-0.917949	0.381547	0.618773	-6.77282
ENSG00000088320		REM1	0.393978	3.48375	2.7385	0.0219965	0.0931746	-4.05811	0.0798997	3.48375	0.555375	0.591582	0.780243	-7.04977
ENSG00000088325		TPX2	-0.126894	3.97771	-0.271613	0.791778	0.895932	-7.04016	-0.00229463	3.97771	-0.0049116	0.996184	0.998866	-7.21671
ENSG00000088356		PDRG1	0.43365	8.02793	4.26888	0.00187801	0.0169232	-1.54114	0.435331	8.02793	4.28544	0.00183148	0.015022	-1.63465
ENSG00000088367		EPB41L1	0.0167465	3.51262	0.157832	0.877921	0.941813	-7.06686	-0.190975	3.51262	-1.79989	0.10392	0.27925	-5.6862
ENSG00000088386		SLC15A1	0.0119376	3.02353	0.0931258	0.927754	0.967401	-7.07576	0.0375322	3.02353	0.292791	0.776029	0.890465	-7.16978
ENSG00000088387		DOCK9	-0.473491	4.01727	-1.29369	0.226591	0.447517	-6.23491	-0.334139	4.01727	-0.912951	0.384039	0.620357	-6.77745
ENSG00000088448		ANKRD10	1.00095	8.87642	9.55665	3.74e-06	0.000338266	4.92703	0.084058	8.87642	0.802549	0.442012	0.668808	-6.87403
ENSG00000088451		TGDS	-0.419056	6.54695	-3.40295	0.00733678	0.0431704	-2.94796	-0.16455	6.54695	-1.33623	0.212855	0.438529	-6.31764
ENSG00000088538	DOCK3		-0.24494	3.72609	-1.66725	0.128305	0.311472	-5.74398	-0.25486	3.72609	-1.73478	0.115304	0.29903	-5.78112
ENSG00000088543	C3orf18		0.224035	3.74763	1.19747	0.260387	0.486091	-6.3478	0.0551604	3.74763	0.294832	0.774517	0.88959	-7.16912
ENSG00000088682	COQ9		-0.0192151	3.99492	-0.208335	0.839403	0.922533	-7.05674	-0.0674448	3.99492	-0.731251	0.482419	0.700429	-6.93063
ENSG00000088726		TMEM40	0.061114	3.2868	0.507243	0.623647	0.794876	-6.94111	-0.183404	3.2868	-1.52224	0.160784	0.368291	-6.07766
ENSG00000088727		KIF9	0.244262	4.28976	1.79721	0.104368	0.272128	-5.55689	-0.289348	4.28976	-2.12894	0.060788	0.193775	-5.18338
ENSG00000088756	ARHGAP28		-0.0516507	3.01103	-0.506442	0.624187	0.795194	-6.94155	-0.0970072	3.01103	-0.951169	0.365284	0.60446	-6.74158
ENSG00000088766		CRLS1	-0.266437	7.25582	-2.44085	0.0361865	0.132774	-4.54998	0.0557244	7.25582	0.510494	0.621453	0.801076	-7.07531
ENSG00000088782		DEFB127	0.0903434	2.77583	0.701626	0.499878	0.708979	-6.81702	-0.220096	2.77583	-1.70932	0.120059	0.306564	-5.81775
ENSG00000088808	PPP1R13B		0.617859	5.1964	1.88496	0.0906132	0.247805	-5.42673	1.41712	5.1964	4.32334	0.0017295	0.0144128	-1.57476
ENSG00000088812		ATRN	-0.233838	7.18243	-2.43369	0.0366219	0.133908	-4.56168	-0.357448	7.18243	-3.72017	0.00440534	0.0285747	-2.54776
ENSG00000088826		SMOX	1.35426	5.52675	7.08038	4.59e-05	0.00154584	2.33791	1.43747	5.52675	7.5154	2.83e-05	0.000761863	2.75594
ENSG00000088827		SIGLEC1	-1.04985	9.08054	-2.18322	0.0555687	0.178609	-4.96553	-2.23127	9.08054	-4.64005	0.00108018	0.0101925	-1.08175
ENSG00000088832		FKBP1A	0.172449	5.11009	1.12987	0.28648	0.51461	-6.42327	0.269206	5.11009	1.76381	0.110094	0.289975	-5.73901
ENSG00000088833		NSFL1C	0.0832362	7.62568	0.587559	0.570643	0.761282	-6.89432	0.825979	7.62568	5.83053	0.000209388	0.00314569	0.645624
ENSG00000088836		SLC4A11	0.350724	3.78351	2.70976	0.0230791	0.096142	-4.10596	0.332469	3.78351	2.56872	0.0292198	0.11641	-4.46999
ENSG00000088854		C20orf194	-0.493725	6.64363	-3.56139	0.00567861	0.036511	-2.68535	-0.92759	6.64363	-6.69099	7.21e-05	0.00146085	1.76977
ENSG00000088876		ZNF343	-0.105984	3.86472	-0.780253	0.4544	0.674346	-6.75658	0.166078	3.86472	1.22267	0.251164	0.484108	-6.45369
ENSG00000088881		EBF4	0.00318559	3.51511	0.0192844	0.985017	0.993126	-7.08032	0.0698489	3.51511	0.422839	0.681902	0.837147	-7.11929
ENSG00000088882		CPXM1	0.422152	3.5906	1.4356	0.183479	0.392617	-6.05761	-0.143065	3.5906	-0.486516	0.637721	0.811451	-7.08812
ENSG00000088888			-0.106676	3.98566	-0.931794	0.374707	0.601695	-6.6245	0.0122308	3.98566	0.106833	0.917162	0.962355	-7.21045
ENSG00000088899			0.383046	4.55525	2.09377	0.0644189	0.197954	-5.10651	0.410432	4.55525	2.24346	0.0502845	0.170227	-5.00115
ENSG00000088926		F11	0.397316	3.04712	2.93838	0.0157618	0.0736538	-3.72424	-0.396455	3.04712	-2.93201	0.0159297	0.0747159	-3.86329
ENSG00000088930		XRN2	-0.0567348	8.55037	-0.444132	0.666975	0.823368	-6.97331	0.145293	8.55037	1.13739	0.283479	0.520647	-6.55006
ENSG00000088970	NCRNA00153		-0.475522	5.86208	-3.89743	0.00333019	0.0253425	-2.13523	-0.425511	5.86208	-3.48753	0.00639676	0.0378414	-2.93271
ENSG00000088986	DYNLL1		0.0752904	12.545	0.722051	0.487799	0.700298	-6.80187	0.0919284	12.545	0.881614	0.399922	0.634131	-6.80594
ENSG00000088992		TESC	-1.55161	5.94908	-3.91713	0.00322905	0.0248194	-2.10332	-2.50801	5.94908	-6.33162	0.000111288	0.00198839	1.31254
ENSG00000089006		SNX5	-0.924796	7.747	-4.5515	0.00123034	0.0126754	-1.10075	-0.589105	7.747	-2.89935	0.0168193	0.077628	-3.9181
ENSG00000089012		SIRPG	-0.329455	3.74952	-1.10352	0.297194	0.526621	-6.45179	-0.193769	3.74952	-0.649033	0.531821	0.737085	-6.99003
ENSG00000089022	MAPKAPK5		-0.3152	7.12549	-2.21759	0.0524914	0.171439	-4.91086	-0.268729	7.12549	-1.89064	0.0897835	0.252872	-5.55114
ENSG00000089041	P2RX7		-0.892967	5.13042	-2.36936	0.0407746	0.143838	-4.6665	-1.52266	5.13042	-4.04016	0.00266637	0.0197616	-2.02647
ENSG00000089048		C20orf6	-0.740758	7.68534	-5.0244	0.000622074	0.00809983	-0.388454	-0.562749	7.68534	-3.81701	0.00377906	0.0256653	-2.3889
ENSG00000089050		RBBP9	0.271926	6.93376	1.47301	0.173358	0.37886	-6.00888	0.189825	6.93376	1.02827	0.3295	0.57016	-6.66557
ENSG00000089053	ANAPC5		-0.793712	9.05033	-6.38945	0.000103676	0.00252973	1.4871	-0.586805	9.05033	-4.72382	0.000956024	0.00931026	-0.953605
ENSG00000089057		SLC23A2	-1.44342	5.17066	-12.4832	3.58e-07	9.03e-05	7.27822	-0.965495	5.17066	-8.34996	1.18e-05	0.000431301	3.67245
ENSG00000089060	SLC24A6		-0.4754	4.76122	-3.19685	0.0102775	0.0544538	-3.29167	-0.36898	4.76122	-2.48122	0.033825	0.129514	-4.61444
ENSG00000089091		C20orf12	-0.264559	3.85863	-1.97439	0.0783519	0.225019	-5.29124	-0.137152	3.85863	-1.02356	0.33161	0.571734	-6.67036
ENSG00000089094	FBXL10		0.00869804	7.27353	0.0981225	0.923891	0.965774	-7.07524	0.562105	7.27353	6.34111	0.000109998	0.00198019	1.32484
ENSG00000089101		C20orf26	0.0610254	3.09224	0.522735	0.61323	0.788357	-6.93259	0.0104481	3.09224	0.0894971	0.930561	0.969207	-7.21232
ENSG00000089116	LHX5		0.20534	3.69094	1.30528	0.222776	0.443543	-6.2209	-0.22405	3.69094	-1.42422	0.186656	0.405214	-6.20662
ENSG00000089123		TASP1	-0.417233	4.27768	-3.9132	0.00324897	0.0249182	-2.10969	-0.0758065	4.27768	-0.710984	0.494321	0.709505	-6.94587
ENSG00000089127	OAS1		-1.53572	7.06472	-2.93062	0.0159666	0.0743349	-3.73724	0.141135	7.06472	0.269329	0.793483	0.899673	-7.17697
ENSG00000089154	GCN1L1		-0.521938	8.11602	-4.88603	0.000756924	0.00920272	-0.593584	-0.310925	8.11602	-2.91067	0.0165054	0.0766411	-3.89911
ENSG00000089159	PXN		0.0692672	4.0806	0.635972	0.539937	0.739261	-6.86304	0.188535	4.0806	1.73102	0.115995	0.300305	-5.78654
ENSG00000089163	SIRT4		-0.55771	3.50853	-2.39806	0.0388677	0.139424	-4.61982	-0.3056	3.50853	-1.31403	0.219935	0.447173	-6.3449
ENSG00000089169	RPH3A		0.12455	3.31159	1.34209	0.211018	0.427791	-6.17584	0.0686566	3.31159	0.739809	0.477448	0.696598	-6.92408
ENSG00000089177		C20orf23	-0.19221	4.117	-1.5225	0.160721	0.361198	-5.94323	-0.244399	4.117	-1.93588	0.0834266	0.240741	-5.48269
ENSG00000089195	TRMT6		-0.454985	5.18938	-1.56681	0.150099	0.345135	-5.88333	-0.356514	5.18938	-1.22771	0.249348	0.482245	-6.44782
ENSG00000089199		CHGB	-0.058796	3.09452	-0.489206	0.635885	0.80299	-6.95073	-0.0383365	3.09452	-0.318974	0.756706	0.879346	-7.16105
ENSG00000089220	PEBP1		-0.656883	9.48971	-4.83258	0.000817123	0.0096273	-0.673552	-1.379	9.48971	-10.1451	2.23e-06	0.000156389	5.40507
ENSG00000089225	TBX5		-0.0201018	3.1181	-0.228382	0.82423	0.914272	-7.05195	-0.0120436	3.1181	-0.136831	0.894044	0.951744	-7.20644
ENSG00000089234	BRAP		-0.0262519	6.92738	-0.301983	0.769226	0.883761	-7.03068	0.300158	6.92738	3.4528	0.00676659	0.0394525	-2.99053
ENSG00000089248	ERP29		-0.388108	10.8176	-2.89167	0.0170358	0.0777123	-3.80239	-1.77636	10.8176	-13.2351	2.12e-07	3.72e-05	7.79633
ENSG00000089250		NOS1	0.0529955	3.32256	0.555358	0.591592	0.775395	-6.91386	0.032677	3.32256	0.342434	0.739542	0.870328	-7.15261
ENSG00000089280		FUS	-0.298126	11.5545	-2.05554	0.0686008	0.206095	-5.16611	0.0574246	11.5545	0.395934	0.700972	0.848527	-7.13119
ENSG00000089289		IGBP1	-0.250576	9.94634	-2.52615	0.0313765	0.119689	-4.40999	-0.646827	9.94634	-6.52091	8.84e-05	0.00169952	1.55552
ENSG00000089327		FXYD5	-0.061875	8.94812	-0.549003	0.595776	0.77741	-6.91759	-0.967084	8.94812	-8.58071	9.39e-06	0.000374123	3.91252
ENSG00000089335	ZNF302		-0.183836	7.68991	-1.66697	0.128362	0.311525	-5.74438	0.0857856	7.68991	0.777877	0.455734	0.679992	-6.89414
ENSG00000089336	KIAA0841		-0.366155	3.68639	-2.66617	0.0248242	0.101327	-4.17841	-0.374096	3.68639	-2.724	0.0225362	0.0959451	-4.2117
ENSG00000089351	GRAMD1A		1.39447	9.92018	7.3161	3.52e-05	0.00134574	2.6141	2.19767	9.92018	11.5301	7.26e-07	7.97e-05	6.55664
ENSG00000089356	FXYD3		-0.0436696	3.55073	-0.416251	0.68655	0.834653	-6.98623	-0.00762385	3.55073	-0.0726692	0.943589	0.974797	-7.21382
ENSG00000089472		HEPH	0.0676235	3.16352	0.613179	0.554273	0.748936	-6.87806	0.0500114	3.16352	0.453481	0.660469	0.8255	-7.10481
ENSG00000089486	C16orf5		0.0183171	4.09328	0.153006	0.881621	0.944108	-7.06768	-0.345921	4.09328	-2.88954	0.0170966	0.0786397	-3.93457
ENSG00000089558	KCNH4		-0.232735	3.43953	-1.48576	0.170022	0.374311	-5.99209	-0.0991752	3.43953	-0.633125	0.541716	0.743835	-7.00078
ENSG00000089597	GANAB		-0.147157	7.98182	-1.58596	0.145706	0.339	-5.85716	-0.306334	7.98182	-3.30145	0.00865713	0.0473495	-3.24328
ENSG00000089639	GMIP		0.0477348	5.86989	0.566961	0.583996	0.770425	-6.90694	0.226585	5.86989	2.69122	0.0238056	0.100044	-4.26639
ENSG00000089682		RBM41	-0.551699	6.01907	-4.5171	0.00129454	0.0131888	-1.15378	0.169095	6.01907	1.38448	0.198125	0.420675	-6.25734
ENSG00000089685	BIRC5		-0.0689347	3.76908	-0.305954	0.766294	0.881997	-7.02936	0.069636	3.76908	0.309067	0.763998	0.883424	-7.16444
ENSG00000089692	LAG3		-0.250051	3.48355	-1.73998	0.114355	0.289287	-5.64016	-0.149665	3.48355	-1.04144	0.323662	0.564101	-6.65212
ENSG00000089693	MLF2		-0.320542	6.18932	-1.79413	0.104884	0.272971	-5.5614	0.181889	6.18932	1.01807	0.33408	0.574249	-6.67591
ENSG00000089723	OTUB2		-0.0542119	3.64156	-0.435769	0.67282	0.826631	-6.97727	-0.285486	3.64156	-2.29481	0.0461685	0.160208	-4.91848
ENSG00000089737	DDX24		0.356911	8.33931	2.94886	0.0154895	0.0727871	-3.70671	0.233962	8.33931	1.93304	0.0838131	0.241382	-5.48701
ENSG00000089775		ZBTB25	-0.443391	5.88061	-2.46947	0.0344961	0.128264	-4.50312	-0.587294	5.88061	-3.27094	0.00910047	0.0492847	-3.29437
ENSG00000089818			-0.290403	7.64188	-2.42736	0.0370113	0.134856	-4.57203	0.0218008	7.64188	0.182223	0.859269	0.93664	-7.19849
ENSG00000089847	ANKRD24		0.290147	3.58987	1.66832	0.12809	0.311194	-5.74247	-0.1665	3.58987	-0.957362	0.362309	0.601782	-6.73565
ENSG00000089876		DHX32	0.167318	8.15008	1.52432	0.160271	0.360599	-5.94078	-0.402266	8.15008	-3.66478	0.00481165	0.0305027	-2.63901
ENSG00000089902	RCOR1		0.535203	5.00781	3.32039	0.00839332	0.0473927	-3.08541	0.857266	5.00781	5.31846	0.000413742	0.00507583	-0.0725217
ENSG00000089916	C14orf118		0.314708	5.83867	1.61547	0.139158	0.329508	-5.81643	-0.274652	5.83867	-1.40986	0.190733	0.410474	-6.22506
ENSG00000090006	LTBP4		-0.077479	3.76303	-0.595452	0.565571	0.757462	-6.88938	0.181424	3.76303	1.3943	0.195236	0.417033	-6.24489
ENSG00000090013	BLVRB		-0.208954	10.3788	-1.66709	0.128338	0.311509	-5.74421	-0.994052	10.3788	-7.9308	1.82e-05	0.000560984	3.22187
ENSG00000090020		SLC9A1	-0.0499513	3.88196	-0.488391	0.636441	0.80299	-6.95115	0.249098	3.88196	2.43552	0.0365098	0.136414	-4.68948
ENSG00000090054		SPTLC1	0.04521	7.49272	0.501606	0.627458	0.797567	-6.94415	0.094261	7.49272	1.04583	0.321734	0.562691	-6.64761
ENSG00000090060	PAPOLA		-0.220669	7.52397	-1.74253	0.113892	0.288572	-5.63649	-0.0336914	7.52397	-0.266047	0.795935	0.900635	-7.17793
ENSG00000090061	CCNK		0.153392	8.11183	1.6594	0.129901	0.31409	-5.75505	0.127622	8.11183	1.38062	0.199271	0.422214	-6.26222
ENSG00000090097	PCBP4		1.8047	5.86489	7.65026	2.44e-05	0.00106011	2.99401	4.43472	5.86489	18.7991	8.7e-09	5.9e-06	10.8634
ENSG00000090104		RGS1	0.940344	6.24639	2.44346	0.0360287	0.132398	-4.54571	-1.46686	6.24639	-3.81161	0.00381139	0.0257855	-2.39774
ENSG00000090238	YPEL3		-0.80409	8.31244	-3.36415	0.00781495	0.0451101	-3.0125	-0.084897	8.31244	-0.355192	0.730269	0.864639	-7.14778
ENSG00000090263	MRPS33		-0.346792	7.7894	-2.94469	0.0155973	0.0731568	-3.71369	-0.353885	7.7894	-3.00492	0.0141125	0.0681524	-3.74085
ENSG00000090266	NDUFB2		-0.257453	10.4029	-2.00518	0.0745061	0.217608	-5.24399	-0.276335	10.4029	-2.15225	0.0584913	0.188933	-5.14655
ENSG00000090269	CLEC5A		0.930383	7.37411	1.63211	0.135585	0.323264	-5.79329	3.00081	7.37411	5.26411	0.000445719	0.00534893	-0.150954
ENSG00000090273		NUDC	0.231245	9.30744	1.35688	0.206439	0.422301	-6.15748	-0.615821	9.30744	-3.61348	0.00522309	0.0323541	-2.72377
ENSG00000090316	MAEA		-0.0548708	7.35339	-0.657192	0.526787	0.730281	-6.84862	0.368251	7.35339	4.41057	0.00151703	0.0131329	-1.43765
ENSG00000090339	ICAM1		1.35127	8.8341	8.32436	1.21e-05	0.000688894	3.721	1.46057	8.8341	8.9977	6.28e-06	0.000282764	4.33267
ENSG00000090372	STRN4		0.0909009	3.78897	1.09731	0.299761	0.529731	-6.45843	-0.171808	3.78897	-2.07398	0.0665515	0.206197	-5.26968
ENSG00000090376	IRAK3		0.106844	8.48555	0.432689	0.674979	0.828013	-6.97871	0.0439802	8.48555	0.178108	0.86241	0.938249	-7.1993
ENSG00000090382	LYZ		-0.477014	13.1177	-3.75936	0.00413968	0.02967	-2.35997	-0.262744	13.1177	-2.07069	0.0669132	0.207063	-5.27483
ENSG00000090402	SI		-0.10723	2.94993	-1.04232	0.323274	0.553889	-6.516	-0.11733	2.94993	-1.1405	0.282245	0.519623	-6.54664
ENSG00000090432		MUL1	-0.137779	4.57839	-1.07436	0.309409	0.539561	-6.48274	0.13888	4.57839	1.08295	0.305772	0.545497	-6.60883
ENSG00000090447		TFAP4	-0.152666	3.48728	-1.48164	0.171093	0.375804	-5.99752	-0.237662	3.48728	-2.30655	0.0452755	0.158069	-4.89952
ENSG00000090470		PDCD7	-0.192664	7.089	-1.23029	0.248424	0.472725	-6.30999	-0.395377	7.089	-2.52476	0.0314494	0.122747	-4.54267
ENSG00000090487		SPG21	-0.814778	10.1626	-5.91679	0.000187355	0.003755	0.867813	0.066914	10.1626	0.485919	0.638128	0.811729	-7.08843
ENSG00000090512	FETUB		-0.00441553	3.54729	-0.0273427	0.978757	0.990451	-7.08011	-0.136136	3.54729	-0.84301	0.420112	0.652024	-6.83987
ENSG00000090520	DNAJB11		-0.0399594	9.16716	-0.301095	0.769882	0.883877	-7.03097	-0.218018	9.16716	-1.64278	0.133337	0.327569	-5.91213
ENSG00000090530	LEPREL1		0.556789	3.34537	4.12215	0.00234961	0.0198053	-1.77387	0.114877	3.34537	0.850484	0.41615	0.648674	-6.8334
ENSG00000090534	THPO		-0.0293413	3.14029	-0.280975	0.784804	0.892134	-7.03734	-0.0821526	3.14029	-0.786701	0.450794	0.675518	-6.88701
ENSG00000090554	FLT3LG		-0.294998	4.47606	-1.20155	0.258876	0.484336	-6.34315	-0.397346	4.47606	-1.61841	0.13852	0.335899	-5.94616
ENSG00000090565		RAB11FIP3	0.215175	4.17432	2.43984	0.0362473	0.132947	-4.55163	0.112885	4.17432	1.27999	0.231172	0.460124	-6.38608
ENSG00000090581		GNPTG	-0.0907854	9.07017	-0.879849	0.400829	0.626826	-6.67202	-0.638853	9.07017	-6.19146	0.00013237	0.00225667	1.1295
ENSG00000090612	ZNF10		-0.111198	5.71803	-1.01375	0.336031	0.566168	-6.54499	-0.246093	5.71803	-2.24354	0.0502779	0.170227	-5.00102
ENSG00000090615	GOLGA3		0.233488	4.87168	1.80501	0.103072	0.270307	-5.54544	0.502981	4.87168	3.88836	0.0033779	0.0236238	-2.27244
ENSG00000090621		PABPC4	-0.449221	7.49848	-2.51364	0.0320398	0.121438	-4.43058	-1.53441	7.49848	-8.5859	9.34e-06	0.000373912	3.91785
ENSG00000090659	CD209		-0.106992	3.63897	-0.707673	0.496283	0.706107	-6.81257	-0.177144	3.63897	-1.17168	0.270108	0.506007	-6.51193
ENSG00000090661	LASS4		-0.0821701	3.71886	-0.477403	0.643958	0.808135	-6.95684	-0.432078	3.71886	-2.51034	0.0322171	0.124905	-4.56647
ENSG00000090674	MCOLN1		-0.581364	8.60788	-4.62587	0.00110285	0.0117679	-0.986641	-0.769858	8.60788	-6.1257	0.000143721	0.00239313	1.04269
ENSG00000090686		USP48	-0.706198	7.44691	-5.84329	0.000205961	0.00396547	0.768678	-0.228104	7.44691	-1.8874	0.0902553	0.253617	-5.55601
ENSG00000090776		EFNB1	0.0305384	3.31859	0.309892	0.763389	0.879973	-7.02804	0.0623477	3.31859	0.632682	0.541993	0.743948	-7.00108
ENSG00000090857	PDPR		0.18693	5.05161	1.68138	0.125481	0.306793	-5.724	-0.281738	5.05161	-2.53415	0.0309597	0.121392	-4.52718
ENSG00000090861	AARS		-0.133664	7.01717	-0.951548	0.365102	0.59292	-6.60584	-0.592953	7.01717	-4.2212	0.00201916	0.016103	-1.73656
ENSG00000090863	GLG1		-0.48937	8.7432	-4.27388	0.00186384	0.0168127	-1.53326	0.325745	8.7432	2.84487	0.0184176	0.0831744	-4.00947
ENSG00000090889		KIF4A	-0.567629	3.53261	-2.51006	0.0322324	0.121932	-4.43647	0.257429	3.53261	1.13835	0.283095	0.520377	-6.549
ENSG00000090905		TNRC6A	-0.418567	7.79505	-3.76376	0.00411094	0.0295	-2.35279	-0.195145	7.79505	-1.75474	0.111698	0.29265	-5.7522
ENSG00000090920	FCGBP		1.2242	7.63261	2.03178	0.0713288	0.211505	-5.20295	-0.354855	7.63261	-0.588946	0.56975	0.763698	-7.02935
ENSG00000090924		PLEKHG2	0.701624	5.15215	2.96129	0.0151727	0.0717771	-3.6859	1.56841	5.15215	6.61966	7.85e-05	0.00155086	1.68038
ENSG00000090932	DLL3		0.0843232	4.05962	0.553267	0.592967	0.776137	-6.91509	0.599741	4.05962	3.93506	0.00313977	0.0223488	-2.19649
ENSG00000090971	NAT14		-0.155654	3.58767	-0.614991	0.553125	0.748131	-6.87688	-0.0135061	3.58767	-0.0533628	0.958557	0.981801	-7.21516
ENSG00000090975	PITPNM2		0.00505965	3.2942	0.046376	0.963979	0.982846	-7.07934	0.130331	3.2942	1.19459	0.261457	0.49678	-6.48598
ENSG00000090989		EXOC1	-0.000143254	8.79198	-0.00167135	0.998701	0.999439	-7.08052	-0.0426002	8.79198	-0.497019	0.630569	0.806598	-7.08258
ENSG00000091009	RBM27		-0.340408	6.74332	-2.89553	0.0169268	0.077434	-3.79594	-0.137793	6.74332	-1.17207	0.269957	0.505885	-6.51149
ENSG00000091010		POU4F3	-0.11169	2.84673	-1.07475	0.309245	0.539349	-6.48233	-0.124596	2.84673	-1.19894	0.259841	0.495315	-6.48102
ENSG00000091039	OSBPL8		0.96645	7.97845	8.46458	1.05e-05	0.000639643	3.86595	0.542744	7.97845	4.75358	0.000915678	0.00900698	-0.908331
ENSG00000091073		DTX2	0.685076	6.7771	3.77881	0.00401414	0.0289587	-2.3282	0.648178	6.7771	3.57528	0.00555319	0.0338514	-2.78701
ENSG00000091106		NLRC4	-0.147125	3.79703	-0.719103	0.489531	0.701201	-6.80408	0.562983	3.79703	2.75168	0.0215174	0.0928438	-4.16546
ENSG00000091127	PUS7		-1.12899	5.37372	-4.29078	0.00181674	0.0165232	-1.50665	-0.779337	5.37372	-2.9619	0.0151574	0.0719557	-3.8131
ENSG00000091128	LAMB4		0.0849648	3.43209	0.794256	0.446594	0.667824	-6.74522	0.045282	3.43209	0.423299	0.681578	0.836925	-7.11908
ENSG00000091129	NRCAM		0.449156	3.14278	3.80626	0.00384368	0.0282706	-2.28341	0.147175	3.14278	1.2472	0.242442	0.473885	-6.42502
ENSG00000091136		LAMB1	0.240217	3.59672	2.18812	0.0551193	0.177521	-4.95775	0.00402225	3.59672	0.0366385	0.971538	0.98797	-7.21599
ENSG00000091137	SLC26A4		0.104618	3.12087	0.836791	0.423429	0.648832	-6.70965	-0.178218	3.12087	-1.42549	0.186298	0.404736	-6.20498
ENSG00000091138	SLC26A3		0.024261	2.82075	0.197525	0.847613	0.926104	-7.05914	-0.126592	2.82075	-1.03067	0.328431	0.568813	-6.66313
ENSG00000091140	DLD		0.321344	9.47918	2.48124	0.0338237	0.126432	-4.48381	0.296831	9.47918	2.29197	0.0463879	0.160775	-4.92308
ENSG00000091157		WDR7	-0.593425	4.9627	-3.56243	0.00566905	0.0364762	-2.68362	-0.118442	4.9627	-0.711029	0.494295	0.709505	-6.94583
ENSG00000091164		TXNL1	0.216407	10.561	2.01968	0.0727586	0.21431	-5.22165	-0.00571335	10.561	-0.0533215	0.95859	0.981801	-7.21516
ENSG00000091181		IL5RA	-0.0245672	3.00712	-0.204047	0.842657	0.924062	-7.0577	0.155905	3.00712	1.2949	0.22619	0.454471	-6.36813
ENSG00000091262		ABCC6	0.18416	3.20201	1.42064	0.187665	0.398566	-6.07687	0.199601	3.20201	1.53975	0.156508	0.36257	-6.05407
ENSG00000091317		CMTM6	-0.0794273	11.4847	-0.837924	0.422824	0.64835	-6.70868	0.612927	11.4847	6.46611	9.44e-05	0.00177949	1.48567
ENSG00000091409		ITGA6	1.06459	5.12465	3.02518	0.0136463	0.0668352	-3.57894	0.195831	5.12465	0.556481	0.590855	0.779649	-7.04911
ENSG00000091428		RAPGEF4	0.0288745	2.94274	0.238459	0.816632	0.910775	-7.04938	-0.274097	2.94274	-2.26362	0.0486275	0.165989	-4.96875
ENSG00000091436		ZAK	1.35678	7.35703	5.46882	0.000337471	0.00555091	0.251598	0.542857	7.35703	2.18811	0.0551201	0.181845	-5.0896
ENSG00000091482		SMPX	0.156984	3.02885	1.56427	0.150692	0.346029	-5.8868	0.000447297	3.02885	0.0044571	0.996537	0.998936	-7.21671
ENSG00000091483		FH	0.386498	8.09837	2.99491	0.0143489	0.0691138	-3.62962	-0.0857086	8.09837	-0.664143	0.522521	0.730344	-6.9796
ENSG00000091513		TF	0.0403116	3.41289	0.406792	0.693249	0.837479	-6.99043	0.0967334	3.41289	0.976156	0.353388	0.592579	-6.71748
ENSG00000091527	CDV3		0.0355498	8.61906	0.22501	0.826777	0.916059	-7.05279	-0.432372	8.61906	-2.73667	0.022064	0.0946665	-4.19054
ENSG00000091536		MYO15A	0.0448984	3.30046	0.39422	0.702195	0.843675	-6.99586	-0.0977558	3.30046	-0.858323	0.412021	0.645264	-6.82656
ENSG00000091542		ALKBH5	-0.139945	4.20793	-1.62296	0.13754	0.326599	-5.80604	-0.00371825	4.20793	-0.0431208	0.966505	0.985811	-7.2157
ENSG00000091583	APOH		0.218853	3.30055	1.77754	0.107706	0.277568	-5.58566	-0.128204	3.30055	-1.04128	0.323732	0.564101	-6.65228
ENSG00000091592	NLRP1		-0.703032	5.703	-2.20005	0.0540404	0.17507	-4.93879	-0.947365	5.703	-2.96466	0.0150881	0.0717622	-3.80847
ENSG00000091622		PITPNM3	-0.0836924	2.96309	-0.677587	0.51433	0.720797	-6.83434	0.0610391	2.96309	0.494182	0.632497	0.808028	-7.08409
ENSG00000091640	SPAG7		-0.225158	8.73098	-2.44077	0.0361911	0.132774	-4.55011	-0.14955	8.73098	-1.62116	0.137928	0.335247	-5.94234
ENSG00000091651		ORC6L	0.963105	7.16043	2.90343	0.0167057	0.0768159	-3.78273	1.74453	7.16043	5.25914	0.000448774	0.00536732	-0.158151
ENSG00000091656	ZFHX4		0.127964	3.05031	1.38783	0.197135	0.409929	-6.11865	0.0177502	3.05031	0.192509	0.85143	0.933452	-7.19638
ENSG00000091664	SLC17A6		0.208671	3.30665	1.47989	0.17155	0.37627	-5.99983	-0.272807	3.30665	-1.93475	0.083581	0.240911	-5.48442
ENSG00000091704	CPA1		0.0646824	3.18921	0.615762	0.552637	0.747916	-6.87638	-0.0216802	3.18921	-0.20639	0.840878	0.927516	-7.19334
ENSG00000091732	ZC3HC1		0.170798	7.66599	1.32112	0.217652	0.43663	-6.20162	-0.246967	7.66599	-1.91029	0.0869689	0.247398	-5.5215
ENSG00000091831		ESR1	0.0255369	3.24554	0.251867	0.806553	0.904734	-7.0458	-0.0117581	3.24554	-0.115968	0.910112	0.959384	-7.20933
ENSG00000091844		RSG17	0.0406234	2.88581	0.247145	0.810099	0.907166	-7.04708	-0.0024539	2.88581	-0.014929	0.9884	0.995407	-7.2166
ENSG00000091879		ANGPT2	0.0215174	3.04999	0.157989	0.877801	0.941813	-7.06683	-0.102522	3.04999	-0.752754	0.469991	0.691135	-6.91405
ENSG00000091947	TMEM101		-0.334714	6.4342	-1.71424	0.119126	0.297001	-5.67717	-0.189874	6.4342	-0.97244	0.355139	0.594101	-6.72109
ENSG00000091972	CD200		-0.252809	2.98431	-1.67765	0.12622	0.307981	-5.72928	0.0129427	2.98431	0.0858884	0.933353	0.970139	-7.21267
ENSG00000091986	CCDC80		0.124055	3.14162	1.22402	0.250674	0.475183	-6.31727	-0.00677866	3.14162	-0.0668834	0.948073	0.977365	-7.21427
ENSG00000092009		CMA1	0.18965	3.14685	1.68654	0.124463	0.305215	-5.71668	0.00181103	3.14685	0.0161053	0.987486	0.995243	-7.21658
ENSG00000092010		PSME1	-0.218272	9.64936	-1.80195	0.103578	0.270852	-5.54993	-0.51462	9.64936	-4.24847	0.00193711	0.0156398	-1.69323
ENSG00000092020		C14orf10	-0.177394	9.46016	-1.2907	0.227584	0.448457	-6.23851	0.12032	9.46016	0.875432	0.403108	0.637177	-6.81146
ENSG00000092036		C14orf94	-0.229431	8.03786	-1.3485	0.209024	0.425266	-6.1679	-0.115325	8.03786	-0.67783	0.514182	0.723855	-6.96996
ENSG00000092051		JPH4	0.0468012	3.96611	0.503386	0.626254	0.796701	-6.9432	0.25363	3.96611	2.728	0.0223859	0.0955362	-4.20502
ENSG00000092054		MYH7	0.220718	3.61719	1.51053	0.163701	0.365283	-5.95922	-0.214856	3.61719	-1.47041	0.174045	0.387436	-6.14652
ENSG00000092067		CEBPE	-0.0965159	4.39003	-0.73266	0.481598	0.695322	-6.79384	-0.502255	4.39003	-3.81266	0.00380508	0.0257794	-2.39602
ENSG00000092068		SLC7A8	0.0133646	4.08615	0.0752467	0.941592	0.972734	-7.07741	-0.19612	4.08615	-1.10421	0.296909	0.535762	-6.58614
ENSG00000092094		OSGEP	-1.05347	8.04932	-8.50854	1.01e-05	0.000621965	3.91096	-0.957049	8.04932	-7.72981	2.24e-05	0.000648223	2.99891
ENSG00000092096		SLC22A17	-0.107098	3.82748	-0.564817	0.585396	0.771463	-6.90822	0.155137	3.82748	0.818163	0.433472	0.662945	-6.86102
ENSG00000092098		RNF31	-0.226347	6.99681	-1.68465	0.124833	0.305868	-5.71935	0.133562	6.99681	0.994075	0.345034	0.58443	-6.69988
ENSG00000092108		SCFD1	-0.723501	8.20941	-7.18677	4.07e-05	0.00145193	2.46343	-0.229353	8.20941	-2.27824	0.0474598	0.163254	-4.94522
ENSG00000092140		G2E3	-0.308993	5.83521	-2.59539	0.0279444	0.110451	-4.29571	0.111132	5.83521	0.933458	0.373891	0.612445	-6.75835
ENSG00000092148	HECTD1		-0.0724072	8.50283	-0.727085	0.484851	0.697844	-6.79807	0.0117493	8.50283	0.117982	0.908559	0.958894	-7.20907
ENSG00000092199	HNRNPC		0.0481792	7.77887	0.419766	0.684069	0.832781	-6.98464	0.254468	7.77887	2.21708	0.0525359	0.175364	-5.0434
ENSG00000092200	RPGRIP1		-0.293169	4.10031	-1.03557	0.326255	0.556834	-6.52291	0.304484	4.10031	1.07554	0.308909	0.549078	-6.61665
ENSG00000092201		SUPT16H	-0.570836	9.04757	-5.33338	0.000405405	0.00621586	0.0595786	-0.527272	9.04757	-4.92636	0.000714653	0.00752414	-0.647861
ENSG00000092203		TOX4	0.0875921	7.14511	0.944026	0.368738	0.596423	-6.61299	0.0919525	7.14511	0.991021	0.346447	0.585623	-6.70289
ENSG00000092208		SIP1	-0.616134	4.54279	-3.49509	0.00631913	0.0391848	-2.79503	-0.239642	4.54279	-1.35939	0.205671	0.429658	-6.28887
ENSG00000092295		TGM1	-0.0778065	3.41587	-0.535619	0.604636	0.782478	-6.92532	-0.291034	3.41587	-2.00347	0.0747151	0.223132	-5.37917
ENSG00000092330	TINF2		-0.15333	8.17109	-1.2693	0.234798	0.45666	-6.26412	-0.0632334	8.17109	-0.523457	0.612747	0.795099	-7.06814
ENSG00000092345	DAZL		-0.0525364	2.89174	-0.583374	0.573342	0.763025	-6.89692	-0.194887	2.89174	-2.16407	0.0573591	0.186576	-5.12782
ENSG00000092377		TBL1Y	0.0630759	3.18832	0.561862	0.587328	0.772507	-6.90999	-0.265312	3.18832	-2.36332	0.0411876	0.148233	-4.80742
ENSG00000092421	SEMA6A		0.140221	3.14225	1.58913	0.14499	0.33798	-5.8528	-0.0576674	3.14225	-0.653545	0.529034	0.73492	-6.98694
ENSG00000092445		TYRO3	0.198351	3.30383	2.02062	0.0726466	0.214162	-5.2202	0.25598	3.30383	2.60769	0.0273753	0.110867	-4.40537
ENSG00000092470		WDR76	-0.299047	3.62978	-2.596	0.0279162	0.110418	-4.29471	-0.00675308	3.62978	-0.0586228	0.954477	0.980125	-7.21484
ENSG00000092529		CAPN3	-0.460823	5.02986	-3.11109	0.011838	0.0602918	-3.43513	-0.787608	5.02986	-5.31727	0.000414418	0.00507706	-0.0742424
ENSG00000092531		SNAP23	0.414957	6.92123	2.61562	0.0270148	0.107791	-4.26224	-0.0346591	6.92123	-0.218468	0.831724	0.921772	-7.19053
ENSG00000092607		TBX15	0.129656	3.32146	1.15369	0.27706	0.504232	-6.39706	0.0306695	3.32146	0.2729	0.790819	0.898308	-7.17592
ENSG00000092621		PHGDH	0.280726	3.32994	2.17643	0.0561971	0.179971	-4.9763	0.253482	3.32994	1.96521	0.0795352	0.23314	-5.43796
ENSG00000092758		COL9A3	-0.169988	3.09633	-1.11948	0.290666	0.5196	-6.43457	-0.204815	3.09633	-1.34884	0.208917	0.433627	-6.30202
ENSG00000092820		VIL2	0.18166	6.40992	0.875443	0.403103	0.629022	-6.67594	0.295678	6.40992	1.42491	0.186461	0.404992	-6.20573
ENSG00000092841	MYL6		-0.0709914	12.468	-0.487096	0.637325	0.803589	-6.95183	0.239628	12.468	1.64417	0.133046	0.327137	-5.91017
ENSG00000092847		EIF2C1	-0.125177	7.13318	-1.22454	0.250489	0.475063	-6.31668	0.255574	7.13318	2.50013	0.0327721	0.126528	-4.5833
ENSG00000092850		TEKT2	0.00187147	3.51095	0.00899906	0.993008	0.996746	-7.08048	-0.215359	3.51095	-1.03556	0.326258	0.566498	-6.65814
ENSG00000092853		CLSPN	0.0383368	3.4297	0.257805	0.802102	0.901993	-7.04415	0.024435	3.4297	0.164318	0.872952	0.942501	-7.20189
ENSG00000092871		RFFL	0.393172	8.68196	3.72539	0.00436892	0.0307404	-2.41555	-0.27729	8.68196	-2.62738	0.0264881	0.108319	-4.37266
ENSG00000092931	MFSD11		0.278913	8.27387	2.35919	0.041472	0.14554	-4.683	0.325201	8.27387	2.75072	0.0215519	0.0929448	-4.16706
ENSG00000092964		DPYSL2	-0.519794	8.22487	-2.68432	0.0240819	0.0990777	-4.14825	0.0400168	8.22487	0.206655	0.840677	0.927493	-7.19328
ENSG00000092969		TGFB2	0.0384087	3.31231	0.323173	0.753623	0.87415	-7.02348	-0.239312	3.31231	-2.01358	0.0734885	0.220816	-5.36356
ENSG00000092978		GPATCH2	0.0597289	4.95859	0.606759	0.55835	0.752243	-6.88219	0.0199262	4.95859	0.202421	0.843892	0.929352	-7.19423
ENSG00000093000		NUP50	-0.324573	8.08548	-2.72191	0.0226151	0.0949274	-4.08574	0.530983	8.08548	4.45288	0.00142414	0.0125638	-1.3715
ENSG00000093009		CDC45L	0.487556	3.88876	2.6071	0.0274022	0.108849	-4.27633	0.298414	3.88876	1.59571	0.143513	0.343372	-5.97762
ENSG00000093010		COMT	-0.0996272	7.91329	-0.806841	0.439653	0.662507	-6.73486	-0.405813	7.91329	-3.28652	0.00887121	0.048287	-3.26828
ENSG00000093072		CECR1	-0.546881	5.21169	-3.11237	0.011813	0.0602207	-3.43299	-1.18469	5.21169	-6.7422	6.79e-05	0.00139274	1.83353
ENSG00000093100		MICAL3	-0.00125974	3.74552	-0.00771499	0.994005	0.997008	-7.08049	-0.271304	3.74552	-1.66154	0.129465	0.321554	-5.88572
ENSG00000093144	ECHDC1		-0.463154	7.73796	-3.92232	0.00320294	0.024705	-2.09493	-0.175477	7.73796	-1.48606	0.169943	0.381387	-6.12587
ENSG00000093167		LRRFIP2	0.198737	6.81893	1.76544	0.109808	0.281012	-5.60328	0.24392	6.81893	2.16682	0.0570982	0.186105	-5.12345
ENSG00000093183		SEC22C	-0.158385	6.77485	-1.07413	0.309506	0.539583	-6.48298	-0.133478	6.77485	-0.905215	0.387917	0.623933	-6.78456
ENSG00000093217		XYLB	0.164117	3.36096	1.35325	0.207557	0.423651	-6.16201	-0.192805	3.36096	-1.58979	0.14484	0.345293	-5.98578
ENSG00000094631		HDAC6	-0.107699	4.73441	-1.08766	0.303788	0.533823	-6.4687	-0.0360673	4.73441	-0.364246	0.723717	0.860497	-7.14425
ENSG00000094661	OR1I1		-0.0579747	3.72936	-0.342247	0.739678	0.866558	-7.01659	-0.308686	3.72936	-1.82229	0.100251	0.272213	-5.65316
ENSG00000094755		GABRP	0.0939235	3.1412	0.969049	0.356742	0.585514	-6.58904	0.0205952	3.1412	0.21249	0.836252	0.924232	-7.19194
ENSG00000094796		KRT31	0.166647	3.25667	1.40199	0.192999	0.405396	-6.1007	0.171819	3.25667	1.4455	0.18075	0.396696	-6.17908
ENSG00000094804		CDC6	0.781008	3.70803	3.25331	0.00936738	0.0511072	-3.19733	0.192271	3.70803	0.80091	0.442915	0.669369	-6.87538
ENSG00000094841		UPRT	-0.0812078	6.51096	-0.559277	0.589021	0.773722	-6.91153	-0.154685	6.51096	-1.06532	0.313276	0.553726	-6.62738
ENSG00000094880		CDC23	-0.417531	4.7036	-4.5967	0.00115109	0.012143	-1.03131	0.0521261	4.7036	0.573869	0.579499	0.770959	-7.03866
ENSG00000094914	AAAS		-0.589461	4.08111	-1.98868	0.0765447	0.221572	-5.26936	-0.0958646	4.08111	-0.323421	0.753442	0.877832	-7.1595
ENSG00000094916	CBX5		-0.187611	5.22632	-1.57831	0.147448	0.341563	-5.86764	-0.106186	5.22632	-0.893303	0.393944	0.629374	-6.79541
ENSG00000094963		FMO2	0.225728	3.05512	2.5025	0.0326424	0.122955	-4.4489	-0.0737638	3.05512	-0.817773	0.433684	0.66304	-6.86135
ENSG00000094975		C1orf9	0.0228252	4.12507	0.235545	0.818827	0.91179	-7.05014	0.0334883	4.12507	0.345582	0.737249	0.86932	-7.15144
ENSG00000095002		MSH2	-0.993501	5.1707	-6.09053	0.00015022	0.00323523	1.09908	-0.930463	5.1707	-5.70409	0.000246901	0.00351582	0.471776
ENSG00000095015		MAP3K1	-0.0201369	9.71372	-0.159986	0.87627	0.941296	-7.06648	-0.424576	9.71372	-3.37324	0.00770014	0.0432076	-3.12325
ENSG00000095059	DHPS		-0.173122	6.47367	-1.23764	0.245809	0.469626	-6.30143	-0.0062662	6.47367	-0.0447968	0.965205	0.985283	-7.21562
ENSG00000095066	HOOK2		0.631137	6.35267	2.91166	0.0164782	0.0762067	-3.76895	0.756251	6.35267	3.48886	0.00638307	0.0377858	-2.93051
ENSG00000095110	FAM55A		-0.0817949	2.8912	-0.599727	0.562835	0.755578	-6.88668	-0.0417789	2.8912	-0.306327	0.766019	0.884322	-7.16536
ENSG00000095139	ARCN1		-0.05407	4.85506	-0.604357	0.559879	0.753397	-6.88373	0.0360186	4.85506	0.402591	0.696233	0.845607	-7.12832
ENSG00000095203		EPB41L4B	-0.0899271	3.10967	-0.758513	0.466697	0.683726	-6.77386	-0.0638682	3.10967	-0.538713	0.602582	0.787706	-7.05949
ENSG00000095209		TMEM38B	0.847806	6.90925	4.22334	0.00201261	0.0177725	-1.61309	1.49342	6.90925	7.43944	3.07e-05	0.000812945	2.66857
ENSG00000095261		PSMD5	-0.0115981	6.49546	-0.109086	0.915423	0.96141	-7.07399	-0.092629	6.49546	-0.871219	0.40529	0.638926	-6.8152
ENSG00000095303		PTGS1	0.148087	7.19989	0.481716	0.641002	0.805987	-6.95462	1.11244	7.19989	3.61869	0.00517964	0.0321826	-2.71515
ENSG00000095319		NUP188	0.0100417	7.80653	0.11623	0.909911	0.958268	-7.07311	0.0458109	7.80653	0.530249	0.60821	0.79165	-7.06432
ENSG00000095321		CRAT	0.0513538	7.01456	0.241133	0.814619	0.909739	-7.04868	-0.0996892	7.01456	-0.468094	0.650359	0.819259	-7.09757
ENSG00000095370		SH2D3C	-0.966875	4.85008	-3.33212	0.00823405	0.0467029	-3.06585	-0.382777	4.85008	-1.31916	0.218281	0.445373	-6.33863
ENSG00000095380		NANS	-0.249506	9.27156	-2.02913	0.0716401	0.212186	-5.20705	-0.59558	9.27156	-4.84361	0.000804293	0.00821881	-0.772078
ENSG00000095383		TBC1D2	-0.866905	9.38212	-4.82992	0.00082025	0.00963678	-0.677544	-0.452534	9.38212	-2.52127	0.0316335	0.123212	-4.54844
ENSG00000095397		DFNB31	0.523344	4.4998	2.15433	0.05829	0.184296	-5.01127	0.134846	4.4998	0.55509	0.591769	0.780387	-7.04994
ENSG00000095464		PDE6C	0.405039	3.05806	1.38347	0.198425	0.411933	-6.12416	-0.59255	3.05806	-2.02393	0.0722527	0.218108	-5.34755
ENSG00000095485		CWF19L1	0.0402358	6.21888	0.411352	0.690016	0.83627	-6.98841	-0.0156548	6.21888	-0.160047	0.876223	0.943662	-7.20265
ENSG00000095539		SEMA4G	0.0732938	3.10539	0.359891	0.726866	0.858867	-7.00987	0.349425	3.10539	1.71577	0.118838	0.30483	-5.8085
ENSG00000095564		BTAF1	-0.390676	7.26702	-3.98303	0.00291354	0.023048	-1.9969	-0.420213	7.26702	-4.28417	0.00183501	0.015022	-1.63666
ENSG00000095574		IKZF5	-0.198867	5.64397	-1.5885	0.14513	0.338241	-5.85366	-0.0153402	5.64397	-0.122534	0.905051	0.957442	-7.20847
ENSG00000095585		BLNK	-3.61325	7.8487	-21.3518	2.69e-09	6.77e-06	11.7297	-2.00043	7.8487	-11.8212	5.82e-07	6.97e-05	6.78119
ENSG00000095587		TLL2	0.031128	2.97475	0.324557	0.752608	0.873662	-7.02299	-0.0411682	2.97475	-0.429243	0.677397	0.834602	-7.11634
ENSG00000095596		CYP26A1	-0.437309	3.30136	-2.09299	0.0645012	0.198137	-5.10772	0.441275	3.30136	2.11197	0.0625143	0.197616	-5.21011
ENSG00000095627		TDRD1	0.0692397	2.94155	0.736191	0.479545	0.693665	-6.79115	0.030105	2.94155	0.320092	0.755885	0.879146	-7.16066
ENSG00000095637		SORBS1	0.090742	3.17612	0.928569	0.376293	0.603376	-6.62752	-0.0383362	3.17612	-0.392297	0.703568	0.849874	-7.13275
ENSG00000095713		CRTAC1	0.161848	3.12173	1.15162	0.277867	0.505075	-6.39935	0.214575	3.12173	1.52679	0.159663	0.367055	-6.07154
ENSG00000095739		BAMBI	0.903596	4.5578	2.35883	0.0414971	0.145599	-4.68359	0.24557	4.5578	0.641059	0.536767	0.740213	-6.99545
ENSG00000095752	IL11		0.0782483	3.24263	0.88437	0.398507	0.62495	-6.66797	-0.0322361	3.24263	-0.364336	0.723652	0.860497	-7.14421
ENSG00000095777		MYO3A	-0.0277066	3.4876	-0.307456	0.765186	0.881236	-7.02886	0.0145671	3.4876	0.161648	0.874997	0.943033	-7.20237
ENSG00000095787		WAC	-0.112096	9.65765	-1.38847	0.196946	0.409877	-6.11784	0.0321269	9.65765	0.397939	0.699543	0.847381	-7.13033
ENSG00000095794		CREM	1.29646	6.77714	5.69444	0.000250046	0.00457245	0.565571	0.545206	6.77714	2.3947	0.0390858	0.143393	-4.75626
ENSG00000095906		NUBP2	-0.0472038	6.48481	-0.433359	0.674509	0.82784	-6.9784	0.149167	6.48481	1.36944	0.20262	0.426216	-6.27629
ENSG00000095917		TPSD1	-0.088588	3.06409	-0.497322	0.630364	0.799504	-6.94644	-0.0787838	3.06409	-0.442282	0.668266	0.829616	-7.11022
ENSG00000095932			0.195721	3.46429	1.42725	0.185803	0.396239	-6.06837	0.346468	3.46429	2.52654	0.031356	0.12251	-4.53974
ENSG00000095951		HIVEP1	-0.032018	7.31492	-0.149987	0.883937	0.945146	-7.06818	1.28094	7.31492	6.00053	0.000168349	0.00268156	0.875793
ENSG00000095970		TREM2	-0.990161	9.44227	-4.26644	0.00188499	0.0169601	-1.545	-1.16014	9.44227	-4.99887	0.000644878	0.00697411	-0.539811
ENSG00000095981		KCNK16	-0.0220076	3.45939	-0.190477	0.852977	0.929198	-7.06063	0.374057	3.45939	3.23749	0.00961368	0.0513225	-3.35043
ENSG00000096006		CRISP3	0.00617303	3.03064	0.0510036	0.960388	0.981115	-7.07909	-0.0841039	3.03064	-0.694895	0.5039	0.716654	-6.95769
ENSG00000096060		FKBP5	0.0738549	5.20551	0.396907	0.700279	0.84233	-6.99472	0.975031	5.20551	5.23996	0.000460772	0.00545947	-0.185943
ENSG00000096063		SRPK1	0.405927	6.17193	2.79103	0.0201489	0.0876668	-3.97054	0.326707	6.17193	2.24634	0.0500444	0.169675	-4.99652
ENSG00000096070		BRPF3	0.869673	5.53002	2.73595	0.0220907	0.0934424	-4.06236	0.861372	5.53002	2.70983	0.0230763	0.0978188	-4.23535
ENSG00000096080		MRPS18A	0.184453	6.57917	1.41037	0.190585	0.402872	-6.09001	0.0168777	6.57917	0.129051	0.900031	0.955056	-7.20757
ENSG00000096088		PGC	-0.0387677	3.3527	-0.367851	0.721115	0.85573	-7.00673	0.0442674	3.3527	0.420035	0.683879	0.838289	-7.12056
ENSG00000096092		TMEM14A	-0.34298	3.97675	-1.14859	0.279053	0.506277	-6.4027	0.418545	3.97675	1.40165	0.193097	0.413844	-6.23554
ENSG00000096093	EFHC1		-0.626781	5.34083	-2.31026	0.0449965	0.154133	-4.76218	-0.595349	5.34083	-2.1944	0.0545489	0.180558	-5.07959
[truncated: 15,620 more rows]
