# Supplementary material for: NanoMiner — Integrative Human Transcriptomics Data Resource for Nanoparticle Research
Source: PLoS One. 2013 Jul 12;8(7):e68414. doi: 10.1371/journal.pone.0068414 (PMC3709991; doi:10.1371/journal.pone.0068414)
Supplement: Table S4 — The adjusted p-values of the genes within the GO:0006986 “response to unfolded protein” showing whether the gene is differentially expressed in the two comparisons of the ZnO treatments of HMDM samples within the data set GSE39330. By default, when the adjusted p-value ≤0.05 the gene is considered to be differentially expressed between the treated and control samples. (XLS) [file pone.0068414.s007.xls]

## Sheet: Supplementary table 4
Gene identifer		Adjusted p-values
Ensembl gene ID	HGNC	HMDM_allZnO24_pairwise	HMDM_allZnO6_pairwise
ENSG00000023318	ERP44	0.812598	0.940802
ENSG00000051108	HERPUD1	0.00988188	0.0411315
ENSG00000060566	CREB3L3	0.45858	0.165825
ENSG00000086061	DNAJA1	0.0166727	0.0871944
ENSG00000088298	EDEM2	0.731728	0.596587
ENSG00000096384	HSP90AB1	0.00884201	0.0327821
ENSG00000105993	DNAJB6	0.00394322	0.00114759
ENSG00000107175	CREB3	0.00672786	0.0899835
ENSG00000109971	HSPA8	0.0756661	0.439244
ENSG00000110011	DNAJC4	0.0160603	0.414443
ENSG00000113194	FAF2	0.121405	0.130162
ENSG00000115541	HSPE1	0.0833929	0.856912
ENSG00000116406	EDEM3	0.26572	0.0125255
ENSG00000116663	FBXO6	0.280052	0.969585
ENSG00000120694	HSPH1	0.149028	0.0138857
ENSG00000122557	HERPUD2	0.802978	0.272562
ENSG00000128965	CHAC1	0.191684	0.937134
ENSG00000132002	DNAJB1	0.0730006	0.000646125
ENSG00000135924	DNAJB2	0.327473	0.49897
ENSG00000136816	TOR1B	0.225061	0.0102827
ENSG00000136827	TOR1A	0.00109177	0.644793
ENSG00000136986	DERL1	0.762694	0.993999
ENSG00000137094	DNAJB5	0.265161	0.00703455
ENSG00000143578	CREB3L4	0.000434863	0.0288697
ENSG00000144381	HSPD1	0.0180951	0.000868682
ENSG00000149257	SERPINH1	0.00633742	0.000126484
ENSG00000157613	CREB3L1	0.867488	0.547708
ENSG00000160087	UBE2J2	0.643301	0.881576
ENSG00000164070	HSPA4L	0.544114	0.00215367
ENSG00000169271	HSPB3	0.907793	0.328054
ENSG00000170606	HSPA4	0.555164	0.735258
ENSG00000173110	HSPA6	0.000163326	2.48e-05
ENSG00000173641	HSPB7	0.967844	0.931702
ENSG00000182158	CREB3L2	0.00520729	0.199777
ENSG00000204388	HSPA1B	0.00175403	0.000313265
ENSG00000204390	HSPA1L	0.875031	0.121115
