# Supplementary material for: NanoMiner — Integrative Human Transcriptomics Data Resource for Nanoparticle Research
Source: PLoS One. 2013 Jul 12;8(7):e68414. doi: 10.1371/journal.pone.0068414 (PMC3709991; doi:10.1371/journal.pone.0068414)
Supplement: Table S6 — The adjusted p-values of the gene-wise differential expression analysis for the genes within the GO:0006955: immune response. The value is marked in red, if the adjusted p-value ≤0.05 and the absolute fold change between the treated and control sample value ≥1.5. (XLS) [file pone.0068414.s009.xls]

## Sheet: Sheet1
Differential expression search result using adjusted P-value
adjusted p-Values of the comparisons
With the default cutt-offs adjusted P-value <=0.05 and abs[logFC] >=0.585 or abs(FC) >=1.5, there are genes in RED detected as differentially expressed genes (DEGs).
Ensembl Name	HGNC Name	coarse_particulate_matter_vs_vehicle	fine_particulate_matter_vs_vehicle	ultrafine_particulate_matter_vs_vehicle	carbon_black_vs_none	multiwall_carbon_nano_tubes_vs_none	silica_micro_vs_none	silica_nano_vs_none	silica_quartz_vs_none	Macrophage_dendrimer_vs_control_5h_5uM	Macrophage_dendriplex_vs_control_5h_5uM	Ag2CO3_vs_control	Ag_NPs_vs_control	nanoAg_cysteine_vs_control	PS_NPs_vs_control	Al2O3_BSA_TNF	carbonblack_BSA_TNF	Fe2O3_BSA_TNF	microZnO_BSA_TNF	SiO2_BSA_TNF	TiO2_BSA_TNF	ZnO_BSA_TNF	Treat02hST01_4G_vs_Treat02hCon	Treat02hST21_1G_vs_Treat02hCon	Treat02hST41_05G_vs_Treat02hCon	Treat06hST01_4G_vs_Treat06hCon	Treat06hST21_1G_vs_Treat06hCon	Treat06hST41_05G_vs_Treat06hCon	Treat24hST01_4G_vs_Treat24hCon	Treat24hST21_1G_vs_Treat24hCon	Treat24hST41_05G_vs_Treat24hCon	3d_CoCl_vs_control	3d_WC_Co_vs_control	3d_WC_vs_control	3h_CoCl_vs_control	3h_WC_Co_vs_control	3h_WC_vs_control	BMSC_FePro	BMSC_gold	PBMCs_AuNP_24hr_vs_PBMCs_Control	PBMCs_AuNP_48hr_vs_PBMCs_Control	TiO2_10ug	TiO2_5ug	ZnCl2_100uM	ZnO_1ug	ZnO_5ug	CuOnano_25ug_vs_control	HMDM_TiO24h10_notreatment24h0	HMDM_TiO24h1_notreatment24h0
ENSG00000018280	SLC11A1	1	0.44566	0.99959	0.82426	0.70339	0.51312	0.93717	0.86202	0.94813	0.13572	0.86435	0.45804	0.45627	0.32719	0.46552	0.41955	0.4398	0.33248	0.18464	0.78343	0.8482	0.89911	0.42096	0.27892	0.72969	0.99977	0.99984	0.77252	0.87724	0.52438	0.27115	0.95396	0.99993	0.97221	0.81657	0.99985	0.99842	0.99761	0.09261	0.02273	0.6797	0.44159	0.97527	0.74275	0.79827	0.21598	NA	NA
ENSG00000019582	CD74	1	0.89637	0.99959	0.86523	0.85734	0.36374	0.90654	0.81983	0.93451	0.10256	0.00309	0.0294	0.13564	0.16515	0.5637	0.22519	0.58341	0.75135	0.94612	0.79435	0.87273	0.88164	0.37446	0.63319	0.53926	0.99977	0.85051	0.74439	0.99939	0.46005	0.03161	0.49265	0.99993	0.89966	0.96839	0.99985	0.99842	0.99761	0.0314	0.01445	0.4763	0.93908	0.81214	0.80922	0.69113	0.96578	0.99921	0.99991
ENSG00000043462	LCP2	1	0.87232	0.99959	0.09159	0.72004	0.91966	0.72633	0.79166	0.9523	0.72406	0.77716	0.71534	0.99161	0.62119	0.71661	0.60457	0.88981	0.7292	0.52523	0.67058	0.74434	0.99953	0.96337	0.89418	0.86113	0.99977	0.99984	0.97833	0.85979	0.86362	0.55135	0.8593	0.99993	0.1692	0.81357	0.99985	NA	0.99761	0.13728	0.97642	0.66233	0.87148	0.51705	0.48831	0.79123	0.95533	0.99921	0.99991
ENSG00000075223	SEMA3C	1	0.63083	0.99959	0.0005	0.19168	0.97376	0.23506	0.47716	0.88444	0.74958	0.9176	0.90764	0.78579	0.89645	0.43986	0.98555	0.3325	0.99614	0.60422	0.94096	0.39215	0.91807	0.81623	0.33785	0.90506	0.99977	0.85046	0.00393	0.97756	0.841	0.01308	0.84118	0.99993	0.0504	0.87158	0.99985	NA	NA	0.44814	0.22563	0.7847	0.81334	0.8917	0.97423	0.6842	0.00326	0.99921	0.99991
ENSG00000082074	FYB	1	0.9903	0.99959	1e-05	0	0.72437	0.39841	0.68129	0.69437	0.40075	0.99037	0.73563	0.88546	0.69594	0.89257	0.23851	0.84475	0.12795	0.40494	0.199	0.85505	0.96659	0.99555	0.47126	0.47606	0.99977	0.91402	0.18743	0.42523	0.7101	0.56558	0.97486	0.99993	0.3638	0.98895	0.99985	NA	NA	0.02162	0.00714	0.97738	0.95912	0.8633	0.82364	0.64362	0.00829	0.99921	0.99991
ENSG00000090104	RGS1	1	0.67254	0.99959	0.18867	0.37136	0.13071	0.30428	0.33629	0.75372	0.45703	0.53572	0.40716	0.48281	0.68051	0.7318	0.67521	0.91761	0.89318	0.46511	0.81876	0.50104	0.99953	0.58384	0.38028	0.39407	0.99977	0.89583	0.85817	0.98463	0.92813	0.99213	0.58189	0.99993	0.81899	0.96177	0.99985	0.99842	0.99761	0.01145	0.00091	0.53716	0.94867	0.86822	0.9813	0.95753	0.06445	0.99921	0.99991
ENSG00000099985	OSM	1	0.79883	0.99959	0.72331	0.85887	0.76389	0.78241	0.9837	0.93316	0.90133	0.67002	0.46837	0.51519	0.89874	0.43805	0.67812	0.96269	0.64367	0.89288	0.90789	0.19706	0.41387	0.48243	0.3463	0.51011	0.99977	0.99027	0.78172	0.87225	0.97938	0.20924	0.97574	0.99993	0.34738	0.95126	0.99985	NA	NA	0.01337	0.00079	0.99707	0.93999	0.96258	0.95897	0.64362	0.41219	0.99921	0.99991
ENSG00000100365	NCF4	1	0.66056	0.99959	0.23658	0.10624	0.63109	0.44572	0.60601	0.65327	0.10281	0.22534	0.6255	0.76957	0.86892	0.26095	0.70837	0.92724	0.5241	0.44953	0.95677	0.21848	0.92895	0.79845	0.97452	0.9594	0.99977	0.99984	0.12108	0.78628	0.8788	0.91998	0.95939	0.99993	0.69154	0.935	0.99985	0.99842	0.99761	0.00833	0.01421	0.88604	0.99439	0.70743	0.81178	0.96737	0.07542	0.99921	0.99991
ENSG00000101000	PROCR	1	0.93498	0.99959	1e-05	2e-05	0.00017	0.53763	0.00945	0.95177	0.84866	0.05469	6e-05	0.25927	0.08724	0.17266	0.1229	0.28721	0.02634	0.06261	0.33368	0.12397	0.9658	0.92088	0.90134	0.21603	0.99977	0.99984	0.65736	0.50542	0.76064	0.79119	0.69576	0.99993	0.02332	0.78529	0.99985	NA	NA	0.97934	0.90341	0.54446	0.62918	0.94394	0.89285	0.80149	0.18056	0.99921	0.99991
ENSG00000102524	TNFSF13B	NA	NA	NA	0.54085	0.41823	0.96085	0.32528	0.05597	0.65327	0.18296	NA	NA	NA	NA	0.58853	0.61547	0.6471	0.14936	0.12562	0.3975	0.64333	0.98886	0.97246	0.51822	0.9404	0.99977	0.99984	0.14825	0.26124	0.88188	0.04018	0.98455	0.99993	0.13805	0.87424	0.99985	NA	NA	0.53018	0.72514	0.81892	0.95119	0.88157	0.7412	0.6865	0.4814	0.99921	0.99991
ENSG00000102962	CCL22	1	0.71446	0.99959	0.94698	0.52448	0.13938	0.69868	0.81494	0.65327	0.1914	0.47367	0.30705	0.50076	0.84253	0.5579	0.33737	0.41843	0.7616	0.25934	0.65943	0.91327	0.70551	0.97981	0.61459	0.53343	0.99977	0.5856	0.81655	0.57311	0.79322	0.72079	0.96426	0.99993	0.63547	0.82382	0.99985	0.99912	NA	0.14258	0.04843	0.53901	0.67138	0.42984	0.69905	0.73997	0.26616	0.99921	0.99991
ENSG00000103569	AQP9	1	0.92996	0.99959	0.07742	0.52217	0.9672	0.85559	0.39508	0.90925	0.88125	0.45656	0.99838	0.58868	0.94785	0.21114	0.41179	0.67123	0.3887	0.63657	0.39869	0.71161	0.99953	0.97534	0.86882	0.88503	0.99977	0.80903	0.68741	0.83405	0.74959	0.32766	0.96027	0.99993	0.3517	0.7943	0.99985	NA	NA	0.0456	0.0008	0.45017	0.83586	0.8005	0.9919	0.94988	0.35102	0.99921	0.99991
ENSG00000103855	CD276	NA	NA	NA	0.11729	0.99151	0.6953	0.12253	0.56974	0.8104	0.12538	NA	NA	NA	NA	0.45102	0.32274	0.25144	0.86958	0.20034	0.0764	0.31482	0.98613	0.88794	0.25703	0.97375	0.99977	0.97393	0.00232	0.13956	0.2714	0.58875	0.79598	0.99993	0.00754	0.97528	0.99985	0.99842	0.99761	0.69795	0.43861	0.37195	0.43661	0.96581	0.43756	0.91967	0.24573	0.99921	0.99991
ENSG00000105697	HAMP	1	0.98737	0.99959	0.01174	0.61285	0.02479	0.02457	0.34	0.97122	0.95784	0	0.08396	0	0	0.81495	0.95958	0.3693	0.34483	0.94215	0.50456	0.43308	0.99953	0.98948	0.72441	0.94611	0.99977	0.94923	0.43698	0.4181	0.77077	0.62949	0.7638	0.99993	0.48536	0.84833	0.99985	0.99842	0.99761	0.02319	0.02301	0.78639	0.6625	0.92436	0.99313	0.82089	0.35333	0.99921	0.99991
ENSG00000106178	CCL24	1	0.50724	0.99959	0.78795	0.08539	0.5594	0.41118	0.97453	0.95531	0.94953	0.75121	0.26924	0.53413	0.41383	0.28406	0.09951	0.12511	NA	0.06639	0.07992	0.40361	0.75382	0.82258	0.75861	0.80564	0.99977	0.99984	0.01772	0.22581	0.67299	0.0262	0.98255	0.99993	0.94491	0.89845	0.99985	NA	NA	0.12225	0.46537	0.81481	0.88721	0.95047	0.96606	0.68012	0.08412	0.99921	0.99991
ENSG00000107562	CXCL12	1	0.58338	0.99959	0.77208	0.8104	0.35278	0.91995	0.61535	0.72573	0.26587	0.41623	0.1075	0.61633	0.50424	0.21984	0.25187	0.35606	0.97428	0.31177	0.28228	0.19897	0.60855	0.80179	0.9794	0.94683	0.99977	0.99984	0.2156	0.2301	0.44704	0.92277	0.98439	0.99993	0.84604	0.97989	0.99985	0.99842	0.99761	0.98498	0.74983	0.86496	0.93962	0.84111	0.9855	0.87981	0.47856	0.99921	0.99991
ENSG00000107779	BMPR1A	1	0.66286	0.99959	0.0026	0.00012	0.00015	0.02773	0.37426	NA	NA	NA	NA	NA	NA	NA	NA	NA	NA	NA	NA	NA	NA	NA	NA	NA	NA	NA	NA	NA	NA	0.00623	0.84118	0.99993	0.50426	0.81357	0.99985	NA	NA	0.72729	0.81125	NA	NA	NA	NA	NA	NA	0.99921	0.99991
ENSG00000108561	C1QBP	1	0.44135	0.99959	0.0004	0.00359	0.27912	0.66149	0.66465	0.87092	0.92759	3e-05	0.00093	0.0003	0.10423	NA	NA	NA	NA	NA	NA	NA	NA	NA	NA	NA	NA	NA	NA	NA	NA	0.00437	0.83133	0.99993	0.77729	0.94213	0.99985	NA	NA	0.63235	0.08746	NA	NA	NA	NA	NA	NA	0.99921	0.99991
ENSG00000108702	CCL1	1	0.53534	0.99959	NA	NA	NA	NA	NA	0.65682	0.44647	0.13181	0.00046	0.35085	0.13392	0.47299	0.68806	0.83202	0.96475	0.85324	0.55232	0.76636	0.17013	0.5971	0.5922	0.86481	0.99977	0.8077	0.25106	0.57034	0.74237	0.9186	0.86679	0.99993	0.64153	0.99368	0.99985	NA	NA	0.75968	0.50365	0.4098	0.58787	0.93052	0.91136	0.96986	0.73259	0.99921	0.99991
ENSG00000113163	COL4A3BP	1	0.65085	0.92214	0.0085	0.01275	0.52045	0.04157	0.05553	0.65682	0.20962	0.09088	0.97382	0.00099	0.12388	0.66826	0.4844	0.2961	0.1507	0.15685	0.16238	0.18388	0.99953	0.78406	0.16731	0.05505	0.99977	0.99984	0.57589	0.15904	0.36916	0.05603	0.84932	0.99993	0.28082	0.99898	0.99985	NA	NA	0.46642	0.17874	0.44958	0.58533	0.43914	0.78246	0.96921	0.48705	0.99921	0.99991
ENSG00000115008	IL1A	1	0.49935	0.96308	8e-05	0.01025	0.00222	0.01241	0.02983	0.92308	0.97264	NA	NA	NA	NA	0.77319	0.7804	0.84837	0.72753	0.2707	0.75879	0.07941	0.08985	0.36896	0.17636	0.65791	0.63863	0.0496	0.36084	0.83493	0.98272	0.03578	0.99574	0.99993	0.68618	0.92818	0.99985	NA	NA	0.0174	4e-05	0.99811	0.65161	0.70392	0.77614	0.64501	0.94792	0.99921	0.99991
ENSG00000115009	CCL20	1	0.57702	0.99959	0.00099	0.00055	5e-05	0.00567	0.21972	0.65327	0.80294	0	0	0	0.16244	0.16593	0.12287	0.1541	0.40771	0.15152	0.07562	0.05768	0.98074	0.42096	0.68991	0.56628	0.3002	0.1562	0.62845	0.52997	0.84849	0.02321	0.96426	0.99993	0.76841	0.8664	0.99985	NA	NA	0.00011	0.00013	0.45722	0.87648	0.98167	0.8417	0.6607	0.04651	0.99921	0.99991
ENSG00000123146	CD97	1	0.92998	0.99959	0.13419	0.06151	0.60352	0.9766	0.88776	0.94351	0.66494	0.03984	0.00052	0.11754	0.03515	0.10319	0.06553	0.26516	0.3123	0.04018	0.02469	0.04469	0.96526	0.95343	0.90073	0.35127	0.99977	0.95058	0.06565	0.26642	0.95899	0.4484	0.99624	0.99993	0.23865	0.95745	0.99985	0.99842	0.99761	0.50813	0.30628	0.52569	0.574	0.84409	0.81068	0.67917	0.00238	0.99921	0.99991
ENSG00000124875	CXCL6	1	0.98758	0.99959	0.44772	0.8929	0.73878	0.15108	0.32945	0.65327	0.36651	0.53513	0.52697	0.29076	0.75461	0.49147	0.78455	0.65551	0.72534	0.94376	0.73302	0.5475	0.74304	0.90208	0.22713	0.35224	0.63863	0.50594	0.0538	0.02997	0.08837	0.823	0.90254	0.99993	0.13871	0.42232	0.99985	NA	NA	0.93588	0.59284	0.75154	0.7579	0.68896	0.35477	0.73488	0.84674	0.99921	0.99991
ENSG00000125730	C3	1	0.87618	0.99959	0.34523	0.04311	0.84928	0.48236	0.17954	0.8185	0.80206	2e-05	3e-05	0.01564	0.02296	0.24013	0.14062	0.57746	0.2294	0.05122	0.12554	0.13057	NA	NA	NA	NA	NA	NA	NA	NA	NA	0.65823	0.73565	0.99993	0.45286	0.99962	0.99985	0.99842	0.99761	0.0079	0.00019	0.40556	0.86513	0.6933	0.94954	0.70147	0.04945	0.99921	0.99991
ENSG00000126759	CFP	1	0.62265	0.99959	NA	NA	NA	NA	NA	0.96163	0.40625	0.70589	0.8991	0.98078	0.95351	0.5234	0.51927	0.56698	0.06776	0.47436	0.88894	0.26215	0.10958	0.8718	0.23418	0.70113	0.99977	0.93255	0.32374	0.73975	0.81615	0.00493	0.41831	0.99993	0.09086	0.84833	0.99985	NA	NA	0.05866	0.18909	0.43037	0.96448	0.96241	0.35601	0.64362	0.00613	0.99921	0.99991
ENSG00000129277	CCL4	1	0.72414	0.99959	0.08119	0.05004	0.1083	0.27166	0.05113	0.7053	0.85913	0.39523	0.66504	0.86669	0.56209	0.86224	0.80083	0.77064	0.75838	0.66402	0.32945	0.58981	0.99953	0.86542	0.64658	0.80095	0.99977	0.99984	0.72841	0.74949	0.90728	0.00028	0.87972	0.99993	0.70604	0.7943	0.99985	0.99842	0.99761	0.00463	0.00048	0.95956	0.84378	0.98233	0.78991	0.98294	0.78565	0.99921	0.99991
ENSG00000134460	IL2RA	1	0.84487	0.99959	0.185	0.62677	0.13145	0.68879	0.68218	0.77747	0.24778	0.08941	0.88628	0.75168	0.54502	0.62192	0.15583	0.27451	0.75626	0.33102	0.72312	0.90836	0.99953	0.92721	0.82503	0.08076	0.99977	0.99287	0.84077	0.91656	0.9386	0.45548	0.9535	0.99993	0.43014	0.95758	0.99985	0.99842	0.99761	0.00667	0.00117	0.86736	0.92583	0.8764	0.35477	0.99556	0.74704	0.99921	0.99991
ENSG00000136689	IL1RN	1	0.46729	0.9064	0.38908	0.47564	0.98553	0.38073	0.97282	0.67025	0.36426	0.00018	7e-05	0.00413	0.2338	0.55361	0.55742	0.43934	0.38754	0.1746	0.98602	0.99064	0.75082	0.74917	0.40929	0.87348	0.99977	0.96878	0.79611	0.72467	0.8465	0.09721	0.42076	0.99993	0.14452	0.91446	0.99985	0.99842	NA	0.00065	1e-05	0.87922	0.83781	0.83328	0.66319	0.75109	0.96459	0.99921	0.99991
ENSG00000136960	ENPP2	1	0.75834	0.99959	0.1985	0.93222	0.68255	0.98309	0.51379	0.65327	0.10482	0.37864	0.64176	0.48294	0.45795	0.9516	0.39781	0.06734	0.18928	0.88246	0.34673	0.11758	0.87993	0.90919	0.64119	0.5656	0.99977	0.89898	0.61332	0.9059	0.88481	0.8598	0.81281	0.99993	0.17846	0.82382	0.99985	0.99842	0.99761	0.21139	0.18294	0.51244	0.60128	0.55668	0.88314	0.7467	0.29111	0.99921	0.99991
ENSG00000137462	TLR2	1	0.57469	0.99959	0.23018	0.30609	0.70009	0.80014	0.90404	0.99134	0.79492	0.11988	0.45637	0.6884	0.91923	0.15006	0.28424	0.25281	0.32022	0.55816	0.16989	0.73551	0.98886	0.86602	0.9974	0.71879	0.61905	0.28154	0.54732	0.68771	0.45243	0.48637	0.95019	0.99993	0.5945	0.84104	0.99985	NA	NA	0.73507	0.44227	0.7996	0.97345	0.93214	0.78896	0.99287	0.75846	0.99921	0.99991
ENSG00000137801	THBS1	1	0.8742	0.99959	0.23048	0.00094	0.01208	0.00065	0.61298	0.90911	0.24376	0.0635	0.85553	0.02297	0.05041	0.30685	0.18604	0.20462	0.84826	0.24022	0.17842	0.10179	0.99705	0.96044	0.19903	0.23088	0.99977	0.52301	0.13999	0.05843	0.11088	0.03732	0.47606	0.99993	0.06921	0.89257	0.99985	NA	NA	0.4397	0.54653	0.80025	0.88789	0.94426	0.75323	0.75619	0.01488	0.99921	0.99991
ENSG00000140443	IGF1R	1	0.86116	0.99959	7e-05	0.00018	0.48146	0.74441	0.57479	0.93451	0.57169	0.62949	0.03778	0.02593	0.06314	0.85508	0.67812	0.52309	0.62342	0.72943	0.05948	0.06029	0.82571	0.97565	0.37363	0.06666	0.75329	0.06697	0.92314	0.42304	0.25316	0.00199	0.45828	0.99993	0.13581	0.95126	0.99985	0.99842	0.99761	0.1064	0.11624	0.65948	0.84436	0.93744	0.8873	0.88895	0.29416	0.99921	0.99991
ENSG00000140749	IGSF6	1	0.624	0.99959	0.88576	0.96846	0.37355	0.12643	0.32285	0.98319	0.75918	0.29914	0.19228	0.99578	0.90741	0.5067	0.18985	0.93799	0.21052	0.82814	0.19888	0.85875	0.73601	0.9598	0.96737	0.83721	0.99977	0.8909	0.97632	0.87492	0.84583	0.9766	0.61715	0.99993	0.72225	0.97195	0.99985	NA	NA	0.00089	0.00061	0.86661	0.96778	0.96629	0.97354	0.65796	0.25687	0.99921	0.99991
ENSG00000140968	IRF8	1	0.93561	0.99959	0.17228	0.03734	0.08839	0.10862	0.46334	0.98858	0.36124	0.01345	0.11172	0.40155	0.62513	0.08961	0.504	0.05197	0.99369	0.17771	0.02326	0.02598	0.95304	0.97397	0.83737	0.78454	0.99977	0.95172	0.48207	0.41067	0.97824	0.00138	0.69542	0.99993	0.98341	0.99361	0.99985	NA	NA	0.00131	0.0027	0.46205	0.74171	0.98233	0.46744	0.64362	0.17591	0.99921	0.99991
ENSG00000141574	SECTM1	1	0.44399	0.92214	0.43808	0.67735	0.48916	0.78241	0.54781	0.70388	0.10256	NA	NA	NA	NA	0.66375	0.31321	0.1369	0.4214	0.25049	0.94085	0.88291	0.99953	0.97534	0.88635	0.03123	0.99977	0.94552	0.01725	0.32903	0.1266	0.09505	0.74413	0.99993	0.64426	0.84104	0.99985	0.99842	0.99761	0.0176	0.02404	0.81765	0.94983	0.64858	0.84561	0.85056	0.74479	0.99921	0.99991
ENSG00000142224	IFITM3	1	0.99819	0.99333	0.8685	0.40914	0.64701	0.68246	0.54578	0.71387	0.37295	0.92138	0.06931	0.53542	0.29958	0.7896	0.98665	0.96356	0.57926	0.99518	0.57004	0.37141	0.99953	0.84161	0.93287	0.94938	0.9754	0.99984	0.17668	0.90323	0.4931	0.24551	0.77547	0.99993	0.12983	0.82382	0.99985	NA	NA	0.19334	0.1347	0.76521	0.96704	0.78256	0.86392	0.77745	0.33837	0.99921	0.99991
ENSG00000143466	IL19	1	0.62349	0.99959	0.00152	0.01435	0.00022	0.00121	0.00254	0.78544	0.26	0.09809	0.02492	0.50076	0.94953	0.20483	0.17919	0.3325	0.7848	0.2764	0.16975	0.58874	0.99953	0.9998	0.46352	0.97829	0.99977	0.99984	0.28332	0.92626	0.62906	0.15053	0.7351	0.99993	0.56222	0.85354	0.99985	0.99842	0.99761	0.97976	0.07331	0.41861	0.75985	0.97217	0.52263	0.64399	0.07292	0.99921	0.99991
ENSG00000145824	IKBKE	1	0.92661	0.99959	0.04193	0.8418	0.11144	0.90722	0.41186	0.80768	0.76795	0.5866	0.65314	0.65904	0.46687	0.27891	0.17593	0.19118	0.14077	0.42209	0.13022	0.66317	0.8995	0.95329	0.8734	0.60306	0.99977	0.97705	0.19787	0.936	0.75773	0.13191	0.46811	0.99993	0.98879	0.84833	0.99985	NA	NA	0.55432	0.92352	0.73774	0.89259	0.90336	0.62745	0.71938	0.14147	0.99921	0.99991
ENSG00000150782	CXCL14	1	0.59741	0.99959	6e-05	0.00096	0.50969	0.12368	0.99184	0.8125	0.95926	0.31722	0.06043	0.92979	0.68062	0.37159	0.44196	0.36335	0.19409	0.49665	0.28457	0.26153	0.98988	0.76163	0.87313	0.09331	0.99977	0.96812	0.00364	0.01212	0.20892	0.00189	0.2621	0.99993	0.15412	0.95979	0.99985	NA	NA	0.41159	0.03239	0.66532	0.68648	0.6649	0.74402	0.71009	0.95049	NA	NA
ENSG00000156886	IL18	NA	NA	NA	0.10199	0.65422	0.97756	0.37458	0.83469	0.66447	0.26143	NA	NA	NA	NA	0.78549	0.82653	0.91762	0.97491	0.36404	0.45363	0.8342	0.99953	0.60997	0.38815	0.8309	0.99977	0.99984	0.91586	0.58573	0.21023	0.43008	0.90624	0.99993	0.85875	0.92933	0.99985	0.99842	0.99761	0.32617	0.17171	0.9838	0.82382	0.93249	0.89235	0.67351	0.12904	0.99921	0.99991
ENSG00000157873	ITGAD	1	0.84456	0.96405	0.04433	0.64707	0.49773	0.71999	0.6391	0.65327	0.26762	0.98334	0.15397	0.70737	0.75449	0.21715	0.52241	0.16689	0.05141	0.54214	0.91422	0.88035	0.65887	0.76675	0.12158	0.62068	0.99977	0.99488	0.00456	0.0057	0.36819	0.84529	0.98255	0.99993	0.05057	0.88076	0.99985	0.99842	0.99761	0.30179	0.23966	0.59531	0.68648	0.2131	0.39312	0.79875	0.32266	0.99921	0.99991
ENSG00000158477	TNFRSF14	1	0.53453	0.99959	0.17334	0.77847	0.75117	0.97917	0.55207	0.65682	0.2526	NA	NA	NA	NA	0.84742	0.90046	0.31176	0.86771	0.58373	0.89671	0.79585	0.99407	0.92416	0.88164	0.95623	0.99977	0.99984	0.62261	0.91113	0.849	0.75471	0.92398	0.99993	0.94982	0.90868	0.99985	NA	NA	0.3737	0.91951	0.64634	0.98752	0.8332	0.78896	0.811	0.3848	NA	NA
ENSG00000158481	CD1A	1	0.44399	0.99959	0.3626	0.32645	0.0663	0.17153	0.18522	0.95651	0.94673	0.69401	0.03025	0.73552	0.39672	0.09878	0.7077	0.91457	0.47805	0.77137	0.72811	0.98912	0.98155	0.96022	0.30097	0.59543	0.99977	0.99984	0.6638	0.87482	0.91718	0.86236	0.84161	0.99993	0.74631	0.90868	0.99985	NA	NA	0.00863	0.00072	0.73545	0.83992	0.72757	0.88202	0.79683	0.12688	0.99921	0.99991
ENSG00000158485	CD1C	1	0.66056	0.99959	0.42647	0.31901	0.37849	0.05756	0.37163	NA	NA	0.55725	0.56026	0.41052	0.54147	NA	NA	NA	NA	NA	NA	NA	NA	NA	NA	NA	NA	NA	NA	NA	NA	0.99176	0.99685	0.99993	0.852	0.95607	0.99985	0.99842	0.99761	0.06811	0.01476	NA	NA	NA	NA	NA	NA	0.99921	0.99991
ENSG00000158488	CD1B	1	0.56507	0.99959	0.20652	0.3532	0.67414	0.22545	0.98295	0.65327	0.90108	0.01433	0.54064	0.81434	0.97333	0.35301	0.45645	0.97144	0.70493	0.87328	0.49373	0.89065	0.75333	0.5561	0.95785	0.56268	0.99977	0.99984	0.25348	0.86072	0.18145	0.32823	0.91333	0.99993	0.4664	0.90462	0.99985	NA	NA	0.05541	0.02928	0.63613	0.9227	0.96995	0.9416	0.90322	0.43725	0.99921	0.99991
ENSG00000160791	CD1E	1	0.46729	0.99959	0.91167	0.6336	0.8799	0.83048	0.94457	0.85774	0.78876	0.00926	0.03412	0.19516	0.15489	0.85493	0.90001	0.58558	0.26809	0.8347	0.71909	0.5683	0.99953	0.8821	0.78194	0.20845	0.99977	0.81473	0.94768	0.79622	0.78209	0.00904	0.9951	0.99993	0.99276	0.94037	0.99985	0.99842	0.99761	0.12712	0.30427	0.56486	0.72521	0.93723	0.71778	0.67487	0.0793	0.99921	0.99991
ENSG00000161574	CCR5	1	0.55023	0.99959	0.7915	0.54831	0.91282	0.67099	0.4628	NA	NA	0.38698	0.98021	0.79683	0.15919	NA	NA	NA	NA	NA	NA	NA	NA	NA	NA	NA	NA	NA	NA	NA	NA	0.1901	0.91255	0.99993	0.38979	0.86281	0.99985	NA	NA	0.17362	0.05276	NA	NA	NA	NA	NA	NA	0.99921	0.99991
ENSG00000163131	CCL15	1	0.99214	0.99959	0.3365	0.79151	0.08852	0.65997	0.04192	0.65327	0.82512	0.22005	0.06622	0.22793	0.16419	0.16035	0.10186	0.30367	0.76318	0.11426	0.18685	0.0877	0.99953	0.99741	0.87464	0.99332	0.99977	0.60763	0.99236	0.28463	0.70091	0.28928	0.97283	0.99993	0.53921	0.82057	0.99985	0.99842	0.99761	0.00082	0.00537	0.92653	0.96298	0.9449	0.64302	0.86769	0.27911	NA	NA
ENSG00000163734	CTSS	1	0.96035	0.99959	0.57662	0.63988	0.73844	0.74441	0.90241	0.66856	0.35798	0.6918	0.33399	0.136	0.18713	0.53631	0.11474	0.27687	0.6873	0.14383	0.07478	0.14036	0.04604	0.28935	0.84302	0.00576	0.23069	0.09918	0.05486	0.88317	0.87308	0.86042	0.96426	0.99993	0.93588	0.89886	0.99985	NA	NA	0.00526	0.00048	0.68257	0.80273	0.62816	0.9586	0.65465	0.08821	NA	NA
ENSG00000163735	CXCL3	1	0.93627	0.99959	0	0.00145	0.00035	0.00703	0.38641	0.94634	0.33842	NA	NA	NA	NA	0.51343	0.22658	0.1816	0.43013	0.39907	0.26191	0.50043	0.99953	0.91631	0.62443	0.85926	0.99977	0.99984	0.67797	0.807	0.8587	0.57766	0.98225	0.99993	0.24687	0.9699	0.99985	NA	NA	0.0351	0.27193	0.74633	0.78393	0.73273	0.98164	0.77902	0.66943	0.99921	0.99991
ENSG00000163736	CXCL5	1	0.93677	0.99959	NA	NA	NA	NA	NA	0.65327	0.3461	0.73292	0.58403	0.74095	0.74817	0.22695	0.14072	0.34789	0.13237	0.22396	0.43651	0.74823	0.96174	0.99253	0.9585	0.79138	0.99977	0.99984	0.07964	0.83929	0.50299	0.61385	0.71304	0.99993	0.6855	0.90421	0.99985	NA	NA	0.05149	0.00154	0.43622	0.34577	0.88773	0.79712	0.94637	0.14697	0.99921	0.99991
ENSG00000163737	PPBP	1	0.75532	0.99959	NA	NA	NA	NA	NA	0.93688	0.78044	0.12853	0.03089	0.0942	0.06028	0.35826	0.21701	0.4434	0.30387	0.31137	0.1789	0.48468	0.80752	0.32344	0.41621	0.53027	0.99977	0.37982	0.05292	0.07437	0.06304	0.03721	0.93495	0.99993	0.55242	0.94996	0.99985	NA	NA	0.01337	0.00124	0.62261	0.56408	0.63514	0.90375	0.81944	0.1429	NA	NA
ENSG00000163739	PF4	1	0.87794	0.99959	0.66002	0	0	0.66616	0.02255	0.65327	0.10256	0.26245	0.27208	0.78368	0.99615	0.5816	0.13958	0.39455	0.9611	0.16777	0.16349	0.29308	NA	NA	NA	NA	NA	NA	NA	NA	NA	0.48707	0.8901	0.99993	0.89517	0.96177	0.99985	0.99842	0.99761	0.00022	0.00778	0.44958	0.46742	0.61613	0.13355	0.64362	0.0056	NA	NA
ENSG00000164136	CXCL1	1	0.79963	0.99959	0.00099	0.90637	0.76164	0.73073	0.24712	0.65682	0.13572	0.38415	0.34411	0.15158	0.08634	0.49375	0.14955	0.30611	0.20202	0.12967	0.19456	0.33585	0.97892	0.99556	0.99755	0.62366	0.86122	0.99984	0.99206	0.6299	0.41019	0.30482	0.42397	0.99993	0.31592	0.913	0.99985	NA	NA	0.99766	0.19747	0.61819	0.68356	0.94888	0.82114	0.64362	0.05734	0.99921	0.99991
ENSG00000164949	IL15	1	0.69368	0.99959	0.29208	4e-05	0	0.0007	0	0.93347	0.68633	0.47753	0.08061	0.19424	0.03898	0.17018	0.4786	0.67381	0.05731	0.40704	0.0623	0.29521	0.07663	0.326	0.52701	0.11609	0.99977	0.96836	0.68466	0.61834	0.90318	0.29475	0.99301	0.99993	0.93934	0.97177	0.99985	0.99842	0.99761	0.07975	0.02379	0.66808	0.90993	0.30126	0.70937	0.64362	0.00424	0.99921	0.99991
ENSG00000165030	GEM	1	0.83634	0.99959	0.01032	6e-05	0	2e-05	3e-05	0.89607	0.65916	0.00065	0	0	0.22142	0.97346	0.77139	0.28894	0.06348	0.60547	0.5324	0.13708	0.6568	0.28955	0.70736	0.08218	0.99977	0.99984	0.0742	0.67604	0.61039	0.97859	0.81281	0.99993	0.29925	0.78207	0.99985	NA	NA	0.29783	0.09696	0.62671	0.53318	0.40446	0.55114	0.64362	0.00265	0.99921	0.99991
ENSG00000166523	NFIL3	1	0.685	0.99959	0.04707	0.34508	0.54453	0.65089	0.95527	0.69437	0.27724	0.67513	0.65082	0.058	0.29049	0.41418	0.60404	0.55221	0.57829	0.4016	0.40231	0.25129	0.89025	0.92646	0.94717	0.59366	0.99977	0.85925	0.93857	0.88154	0.51037	0.62217	0.49828	0.99993	0.65364	0.9966	0.99985	0.99842	0.99761	0.52433	0.03278	0.96945	0.97561	0.78934	0.81592	0.86299	0.74259	0.99921	0.99991
ENSG00000167236	CLEC4E	1	0.94771	0.99959	0.99602	0.96932	0.08875	0.79687	0.6155	0.65327	0.26195	0.18198	0.95741	0.11494	0.34719	0.90842	0.89264	0.32771	0.60777	0.87498	0.86943	0.72023	0.99953	0.64319	0.51016	0.16175	0.99977	0.95874	0.82122	0.81412	0.97872	0.96002	0.98573	0.99993	0.87724	0.90172	0.99985	0.99842	0.99761	0.18485	0.07074	0.8198	0.90412	0.79091	0.37902	0.843	0.06947	0.99921	0.99991
ENSG00000168685	CCL23	1	0.9522	0.99959	0.13607	0.71688	0.13747	0.41591	0.2685	0.85838	0.90509	0.35999	0.895	0.80239	0.92183	0.29979	0.196	0.21605	0.31177	0.2755	0.18273	0.16308	0.99953	0.98799	0.03481	0.06215	0.85543	0.86165	0.40252	0.12536	0.62298	0.00013	0.11343	0.99993	0.20506	0.99695	0.99985	0.99842	0.99761	0.04489	0.04505	0.70099	0.5942	0.78626	0.57823	0.64362	0.38828	0.99921	0.99991
ENSG00000169403	IL7R	1	0.57017	0.9064	0.7204	0.92567	0.53134	0.31227	0.58338	0.75243	0.10256	0.8188	0.09777	0.12688	0.00252	0.79741	0.36907	0.68807	0.36797	0.15648	0.47783	0.40233	0.93942	0.58946	0.53314	0.94266	0.99977	0.98229	0.6232	0.63859	0.52193	0.72564	0.81281	0.99993	0.33784	0.99898	0.99985	NA	NA	0.02461	0.10784	0.58495	0.86074	0.32705	0.42759	0.6842	0.70919	0.99921	0.99991
ENSG00000169429	PTAFR	1	0.67481	0.99959	0.44002	0	0	0.92564	0	0.65327	0.10256	0.0022	0.60205	0.2946	0.01632	0.23418	0.11651	0.17974	0.52411	0.09451	0.11045	0.02317	0.97176	0.89836	0.14038	0.00032	0.99977	0.11016	0.97463	0.60237	0.51436	0.50719	0.93063	0.99993	0.89403	0.99898	0.99985	NA	NA	0.00011	0.00012	0.56667	0.6649	0.84912	0.38839	0.64362	0.5468	0.99921	0.99991
ENSG00000169508	IL8	1	0.69429	0.99959	0.64422	0.50095	0.78636	0.56453	0.90712	0.71562	0.31783	0.42689	0.69341	0.87605	0.45707	0.52187	0.86553	0.59873	0.18306	0.86401	0.18088	0.86229	0.99953	0.84337	0.97679	0.95063	0.87815	0.89898	0.9971	0.57637	0.88249	0.127	0.75714	0.99993	0.75229	0.95126	0.99985	0.99842	0.99761	0.81861	0.73762	0.40059	0.75698	0.93006	0.92998	0.71558	0.08256	0.99921	0.99991
ENSG00000170542	GPR183	1	0.78064	0.99959	0.0019	0.00921	0.29303	0.37658	0.68587	0.65618	0.14477	0.00779	0.00029	0.00155	0.00185	0.16335	0.24491	0.58463	0.16697	0.88897	0.25286	0.78234	0.99953	0.86374	0.82375	0.79959	0.99977	0.33599	0.73206	0.54918	0.99798	0.30946	0.93806	0.99993	0.95803	0.97528	0.99985	NA	NA	0.11923	0.0278	0.67581	0.82074	0.61723	0.58278	0.96935	0.06045	NA	NA
ENSG00000172216	SERPINB9	1	0.44566	0.9064	0.00013	0.00067	0.00077	0.01472	0.00115	0.66447	0.55414	0	0	0	0.00015	0.48512	0.11291	0.36054	0.05809	0.03977	0.0207	0.02197	0.75002	0.31548	0.28974	0.98432	0.99977	0.99984	0.00064	0.00175	0.41637	0.91431	0.99771	0.99993	0.95125	0.93001	0.99985	NA	NA	0.90303	0.02812	0.8271	0.94399	0.86459	0.85358	0.64362	0.08131	0.99921	0.99991
ENSG00000172349	CEBPB	1	0.90209	0.99959	0.90393	0.91282	0.94993	0.79932	0.70196	0.65327	0.10281	0.06171	0.00392	0.41504	0.11127	0.58342	0.21942	0.70941	0.84944	0.30911	0.26591	0.6886	0.92895	0.99426	0.90189	0.73194	0.99977	0.75228	0.77957	0.46448	0.57218	0.02488	0.9335	0.99993	0.94423	0.95607	0.99985	0.99842	0.99761	0.49241	0.35726	0.64909	0.9295	0.93459	0.60293	0.64362	0.73793	0.99921	0.99991
ENSG00000174125	IL16	1	0.89877	0.99959	0.56031	5e-05	0.00471	0.14878	0.07685	0.83075	0.79283	0.52116	0.96894	0.84308	0.99386	0.62418	0.55211	0.55139	0.54785	0.44312	0.86411	0.78335	0.99953	0.9907	0.85429	0.10384	0.68349	0.99984	0.05246	0.92198	0.54451	0.09378	0.86681	0.99993	0.54648	0.88118	0.99985	0.99842	0.99761	0.08841	0.56673	0.90563	0.61013	0.90042	0.45229	0.84148	0.05308	0.99921	0.99991
ENSG00000174600	TLR1	1	0.70312	0.99959	0.51904	0.5994	0.86451	0.64681	0.9678	0.6908	0.15912	0.54438	0.12273	0.6793	0.87663	0.39227	0.76718	0.33769	0.91463	0.62255	0.81863	0.72315	0.99953	0.98925	0.78409	0.9712	0.99977	0.95663	0.51349	0.6505	0.9021	0.74962	0.98538	0.99993	0.83515	0.96727	0.99985	0.99842	0.99761	0.01187	0.02712	0.79254	0.66416	0.96655	0.77733	0.85817	0.3358	0.99921	0.99991
ENSG00000181374	CMKLR1	1	0.76219	0.99959	0.62262	0.81764	0.77121	0.658	0.59744	0.78517	0.70423	0.73424	0.24741	0.37679	0.27804	0.73039	0.6472	0.55489	0.59128	0.5038	0.53362	0.81084	0.98208	0.84337	0.94688	0.90049	0.99977	0.99488	0.74701	0.28545	0.95002	0.8649	0.99741	0.99993	0.853	0.82057	0.99985	0.99842	0.99761	0.05101	0.05823	0.7475	0.91555	0.96655	0.96938	0.80589	0.92595	0.99921	0.99991
ENSG00000185344	PRKRA	1	0.72386	0.99959	0.1687	0.84074	0.53561	0.6554	0.65586	0.85181	0.30548	NA	NA	NA	NA	0.27589	0.38333	0.0814	0.0089	0.22346	0.10997	0.03626	0.70244	0.98803	0.36436	0.04379	0.21945	0.89133	0.00013	0.03412	0.91857	0.00189	0.60152	0.99993	0.0104	0.78207	0.99985	0.99842	0.99761	0.41637	0.80684	0.41521	0.44044	0.89872	0.63399	0.64362	0.02263	0.99921	0.99991
ENSG00000196083	CCL13	1	0.44283	0.97617	0.02718	0.01676	0.07933	0.9192	0.82886	0.76903	0.89805	0.00395	0.00049	0.01646	0.26517	0.50698	0.80451	0.55308	0.62039	0.96666	0.11894	0.69589	0.99953	0.50827	0.17636	0.36359	0.99977	0.88998	0.60044	0.76082	0.29778	0.51304	0.26178	0.99993	0.82076	0.7943	0.99985	0.99842	0.99761	0.68118	0.36873	0.79482	0.71404	0.90342	0.95013	0.64451	0.10279	0.99921	0.99991
ENSG00000196735	IFITM2	1	0.82796	0.99959	0.58997	0.24671	0.24207	0.97149	0.7626	0.89452	0.85525	NA	NA	NA	NA	0.26492	0.48958	0.99634	0.41615	0.60088	0.8877	0.7542	0.99953	0.94739	0.56919	0.7034	0.99977	0.99984	0.83831	0.81645	0.56298	0.03373	0.55307	0.99993	0.59178	0.97517	0.99985	NA	NA	0.00158	0.00101	0.61201	0.98317	0.97622	0.74053	0.8952	0.22309	NA	NA
ENSG00000204525	ATP6V0A2	1	0.8845	0.99959	0.76394	0.89856	0.93643	0.87058	0.55216	0.65327	0.12987	0.00559	0.00129	0.56136	0.49174	NA	NA	NA	NA	NA	NA	NA	NA	NA	NA	NA	NA	NA	NA	NA	NA	0.80911	0.99747	0.99993	0.02076	0.99751	0.99985	NA	NA	0.44539	0.50215	0.25707	0.22319	0.6529	0.11044	0.64525	0.53109	0.99921	0.99991
ENSG00000206503	FCAR	1	0.93392	0.99959	0.17515	0.18435	0.01888	0.04258	0.02148	0.857	0.2456	0.05831	0.00047	0.5546	0.97495	NA	NA	NA	NA	NA	NA	NA	0.99953	0.98053	0.80887	0.73006	0.99977	0.92538	0.88543	0.9984	0.96851	0.83196	0.98573	0.99993	0.04385	0.95014	0.99985	NA	NA	0.43978	0.21102	NA	NA	NA	NA	NA	NA	0.99921	0.99991
ENSG00000180228	IL1RAP	1	0.97577	0.99992	0	3e-05	1e-05	0.00103	0.00073	NA	NA	0.3322	0.00896	0.50644	0.08048	NA	NA	NA	NA	NA	NA	NA	NA	NA	NA	NA	NA	NA	NA	NA	NA	NA	NA	NA	NA	NA	NA	0.99842	0.99761	0.57076	0.26527	NA	NA	NA	NA	NA	NA	0.99921	0.99991
ENSG00000204592	HLA-DQA1	1	0.57017	0.96308	0.00288	1e-05	0.00652	0.30842	0.89847	0.82008	0.39194	NA	NA	NA	NA	0.21729	0.06553	0.37284	0.16804	0.04016	0.02326	0.04226	0.99953	0.96074	0.78919	0.86109	0.99977	0.99939	0.65565	0.13337	0.17052	NA	NA	NA	NA	NA	NA	NA	NA	0.44292	0.98439	0.6821	0.87808	0.83374	0.98788	0.85488	0.41237	0.99921	0.99991
ENSG00000204642	HLA-DOA	1	0.90331	0.99959	0.45108	0.52958	0.60342	0.50715	0.76744	0.9826	0.2011	NA	NA	NA	NA	0.23352	0.06553	0.39895	0.21573	0.04386	0.07034	0.03051	NA	NA	NA	NA	NA	NA	NA	NA	NA	NA	NA	NA	NA	NA	NA	NA	NA	0.38094	0.15598	0.57049	0.91548	0.89903	0.84458	0.95746	0.05749	0.99921	0.99991
ENSG00000204252	HLA-DRA	1	0.78998	0.99959	0.16731	0.02752	0.15979	0.21218	0.64928	0.9954	0.93276	0.36005	0.00382	0.84092	0.28328	0.99307	0.74908	0.82004	0.68282	0.9589	0.76195	0.67925	0.70021	0.50198	0.89354	0.72661	0.99977	0.96278	0.91576	0.69223	0.83055	NA	NA	NA	NA	NA	NA	NA	NA	0.04698	0.07573	0.84951	0.78255	0.71635	0.85969	0.85817	0.08575	0.99921	0.99991
ENSG00000186431	HLA-B	1	0.4699	0.99959	0.02078	0.02475	0.18255	0.04185	0.71674	0.95562	0.13572	0.3487	0.87132	0.63083	0.77499	0.89002	0.93987	0.5759	0.87066	0.45603	0.79258	0.95296	0.99953	0.9286	0.97817	0.30751	0.79766	0.66778	0.97425	0.94703	0.67191	NA	NA	NA	NA	NA	NA	NA	NA	0.26037	0.15203	0.58608	0.87103	0.80669	0.97311	0.81517	0.09032	0.99921	0.99991
ENSG00000185201	HLA-E	1	0.93374	0.99959	0.00048	0.00412	0.36597	0.62586	0.00355	0.73164	0.83503	0.44263	0.16143	0.00217	0.00154	0.85339	0.98178	0.13791	0.26151	0.62547	0.67333	0.56863	NA	NA	NA	NA	NA	NA	NA	NA	NA	NA	NA	NA	0.62915	0.7943	0.99985	0.99842	0.99761	0.02099	0.00439	0.90829	0.85952	0.57039	0.97019	0.98605	0.54519	0.99921	0.99991
ENSG00000204287	HLA-F	1	0.65091	0.99959	0.03585	0.00243	0.12191	0.39608	0.06371	0.88603	0.97956	0.93224	0.64976	0.92984	0.9335	0.39927	0.20993	0.25646	0.805	0.86188	0.49697	0.34473	0.99953	0.98392	0.91919	0.57895	0.99977	0.96366	0.96687	0.80328	0.68969	NA	NA	NA	NA	NA	NA	NA	NA	0.00754	0.00612	0.85546	0.90521	0.74223	0.82088	0.73273	0.16198	0.99921	0.99991
ENSG00000142089	HLA-A	NA	NA	NA	0.96278	0.34949	0.42795	0.91038	0.09182	0.69437	0.4957	NA	NA	NA	NA	0.99581	NA	0.10948	0.03333	0.05102	NA	0.32751	NA	NA	NA	NA	NA	NA	NA	NA	NA	NA	NA	NA	0.91927	0.87424	0.99985	NA	NA	NA	NA	0.7853	0.9722	0.58227	0.96973	0.90554	0.20475	0.99921	0.99991
[truncated: 37 more columns]
